# Supplementary material for: 2,4-Dimethyl-6-nitro­aniline
Source: Acta Crystallogr Sect E Struct Rep Online. 2012 Apr 13;68(Pt 5):o1392. doi: 10.1107/S1600536812014547 (PMC3344519; doi:10.1107/S1600536812014547)
Supplement: Supplementary file 1 [file e-68-o1392-sup1.cif]

##############################################################################
#                                                                            #
# This CIF contains the data in a paper accepted for publication in          #
# Acta Crystallographica Section E. It conforms to the requirements of       #
# Notes for Authors for Acta Crystallographica Section E, and has been       #
# peer reviewed under the auspices of the IUCr Commission on Journals.       #
#                                                                            #
# Full details of the Crystallographic Information File format               #
# are given in the paper "The Crystallographic Information File (CIF):       #
# a New Standard Archive File for Crystallography" by S. R. Hall, F. H.      #
# Allen and I. D. Brown [Acta Cryst. (1991), A47, 655-685].                  #
#                                                                            #
# The current version of the core CIF dictionary is obtainable from          #
# ftp://ftp.iucr.org/pub/cif_core.dic.                                       #
#                                                                            #
# Software is freely available for graphical display of the structure(s)     #
# in this CIF. For information consult the CIF software page                 #
# http://www.iucr.org/resources/cif/software.                                #
#                                                                            #
# This file may be used for bona fide research purposes within the           #
# scientific community so long as proper attribution is given to the journal # 
# article from which it was obtained.                                        #
#                                                                            #
##############################################################################
data_I
_audit_creation_method     SHELXL-97
_chemical_name_systematic
;
2,4-Dimethyl-6-nitroaniline
;
_chemical_name_common     ?
_chemical_formula_moiety     'C8 H10 N2 O2'
_chemical_formula_sum     'C8 H10 N2 O2'
_chemical_formula_iupac     'C8 H10 N2 O2'
_chemical_formula_weight     166.18
_chemical_melting_point     ?
_symmetry_cell_setting     monoclinic
_symmetry_space_group_name_H-M     'P 21/c'
_symmetry_space_group_name_Hall     '-P 2ybc'
loop_
    _symmetry_equiv_pos_as_xyz
    'x, y, z'
    '-x, y+1/2, -z+1/2'
    '-x, -y, -z'
    'x, -y-1/2, z-1/2'
_cell_length_a     6.997(2)
_cell_length_b     14.919(4)
_cell_length_c     15.907(5)
_cell_angle_alpha     90.00
_cell_angle_beta     101.176(4)
_cell_angle_gamma     90.00
_cell_volume     1629.1(8)
_cell_formula_units_Z     8
_cell_measurement_reflns_used     4298
_cell_measurement_theta_min     2.610
_cell_measurement_theta_max     29.126
_cell_measurement_temperature     163(2)
_exptl_crystal_description     Block
_exptl_crystal_colour     Red
_exptl_crystal_size_max     0.37
_exptl_crystal_size_mid     0.35
_exptl_crystal_size_min     0.24
_exptl_crystal_density_diffrn     1.355
_exptl_crystal_density_meas     ?
_exptl_crystal_density_method     'not measured'
_exptl_crystal_F_000     704
_exptl_absorpt_coefficient_mu     0.099
_exptl_absorpt_correction_type     none
_exptl_absorpt_process_details     ?
_exptl_absorpt_correction_T_min     ?
_exptl_absorpt_correction_T_max     ?
_exptl_special_details     ?
_diffrn_ambient_temperature     163(2)
_diffrn_radiation_type     MoK\a
_diffrn_radiation_wavelength     0.71073
_diffrn_radiation_source     'Rotating Anode'
_diffrn_radiation_monochromator     graphite
_diffrn_measurement_device_type     'Rigaku AFC10/Saturn724+'
_diffrn_measurement_method     'phi and omega scans'
_diffrn_detector_area_resol_mean     28.5714
_diffrn_reflns_number     10540
_diffrn_reflns_av_R_equivalents     0.0272
_diffrn_reflns_av_sigmaI/netI     0.0402
_diffrn_reflns_theta_min     2.61
_diffrn_reflns_theta_max     29.11
_diffrn_reflns_theta_full     29.11
_diffrn_measured_fraction_theta_max     0.987
_diffrn_measured_fraction_theta_full     0.987
_diffrn_reflns_limit_h_min     -9
_diffrn_reflns_limit_h_max     9
_diffrn_reflns_limit_k_min     -20
_diffrn_reflns_limit_k_max     13
_diffrn_reflns_limit_l_min     -19
_diffrn_reflns_limit_l_max     21
_diffrn_standards_number     0
_diffrn_standards_interval_count     0
_diffrn_standards_interval_time     0
_diffrn_standards_decay_%     0
_refine_special_details
;
Refinement of <i>F</i>^2^ against ALL reflections. The weighted <i>R</i>-factor
<i>wR</i> and goodness of fit <i>S</i> are based on <i>F</i>^2^, conventional
<i>R</i>-factors <i>R</i> are based on <i>F</i>, with <i>F</i> set to zero for
negative <i>F</i>^2^. The threshold expression of <i>F</i>^2^ >
\s(<i>F</i>^2^) is used only for calculating <i>R</i>-factors(gt) <i>etc</i>.
and is not relevant to the choice of reflections for refinement.
<i>R</i>-factors based on <i>F</i>^2^ are statistically about twice as large
as those based on <i>F</i>, and <i>R</i>- factors based on ALL data will be
even larger.
;
_reflns_number_total     4325
_reflns_number_gt     3104
_reflns_threshold_expression     I>2sigma(I)
_refine_ls_structure_factor_coef     Fsqd
_refine_ls_matrix_type     full
_refine_ls_R_factor_all     0.0758
_refine_ls_R_factor_gt     0.0487
_refine_ls_wR_factor_gt     0.1197
_refine_ls_wR_factor_ref     0.1342
_refine_ls_goodness_of_fit_ref     1.000
_refine_ls_restrained_S_all     1.000
_refine_ls_number_reflns     4325
_refine_ls_number_parameters     237
_refine_ls_number_restraints     0
_refine_ls_hydrogen_treatment     mixed
_refine_ls_weighting_scheme     calc
_refine_ls_weighting_details
         'calc w=1/[\s^2^(Fo^2^)+(0.0669P)^2^+0.1690P] where P=(Fo^2^+2Fc^2^)/3'
_atom_sites_solution_hydrogens     geom
_atom_sites_solution_primary     direct
_atom_sites_solution_secondary     difmap
_refine_ls_shift/su_max     0.000
_refine_ls_shift/su_mean     0.000
_refine_diff_density_max     0.320
_refine_diff_density_min     -0.213
_refine_ls_extinction_method     none
_refine_ls_extinction_coef     ?
loop_
    _atom_type_symbol
    _atom_type_description
    _atom_type_scat_dispersion_real
    _atom_type_scat_dispersion_imag
    _atom_type_scat_source
    'C' 'C' 0.0033 0.0016
                         'International Tables Vol C Tables 4.2.6.8 and 6.1.1.4'
    'H' 'H' 0.0000 0.0000
                         'International Tables Vol C Tables 4.2.6.8 and 6.1.1.4'
    'N' 'N' 0.0061 0.0033
                         'International Tables Vol C Tables 4.2.6.8 and 6.1.1.4'
    'O' 'O' 0.0106 0.0060
                         'International Tables Vol C Tables 4.2.6.8 and 6.1.1.4'
_computing_data_collection     'CrystalClear (Rigaku/MSC, 2008)'
_computing_cell_refinement     'CrystalClear (Rigaku/MSC, 2008)'
_computing_data_reduction     'CrystalClear (Rigaku/MSC, 2008)'
_computing_structure_solution     'SHELXS97 (Sheldrick, 2008)'
_computing_structure_refinement     'SHELXL97 (Sheldrick, 2008)'
_computing_molecular_graphics     'SHELXTL (Sheldrick, 2008)'
_computing_publication_material     'SHELXL97 (Sheldrick, 2008)'
loop_
    _atom_site_type_symbol
    _atom_site_label
    _atom_site_fract_x
    _atom_site_fract_y
    _atom_site_fract_z
    _atom_site_U_iso_or_equiv
    _atom_site_adp_type
    _atom_site_calc_flag
    _atom_site_refinement_flags
    _atom_site_occupancy
    _atom_site_symmetry_multiplicity
    _atom_site_disorder_assembly
    _atom_site_disorder_group
    O O1 0.45092(17) 0.90397(8) 0.58620(8) 0.0475(3) Uani d . 1 1 . .
    O O2 0.44448(18) 0.76422(8) 0.61993(7) 0.0461(3) Uani d . 1 1 . .
    O O3 0.1904(2) 0.44185(8) 0.46076(8) 0.0515(3) Uani d . 1 1 . .
    O O4 0.28094(19) 0.46393(7) 0.59626(8) 0.0488(3) Uani d . 1 1 . .
    N N1 0.32759(19) 0.64184(9) 0.50283(9) 0.0337(3) Uani d . 1 1 . .
    N N2 0.42024(17) 0.82485(8) 0.56491(8) 0.0331(3) Uani d . 1 1 . .
    N N3 0.29546(19) 0.33074(9) 0.70576(9) 0.0349(3) Uani d . 1 1 . .
    N N4 0.22429(19) 0.41310(8) 0.53454(9) 0.0351(3) Uani d . 1 1 . .
    C C1 0.31439(18) 0.71292(9) 0.44965(9) 0.0253(3) Uani d . 1 1 . .
    C C2 0.25692(19) 0.69862(9) 0.35968(9) 0.0267(3) Uani d . 1 1 . .
    C C3 0.2419(2) 0.77019(9) 0.30489(10) 0.0293(3) Uani d . 1 1 . .
    H H3 0.2037 0.7591 0.2452 0.035 Uiso calc R 1 1 . .
    C C4 0.28002(19) 0.85946(9) 0.33221(10) 0.0294(3) Uani d . 1 1 . .
    C C5 0.33876(19) 0.87389(9) 0.41793(10) 0.0278(3) Uani d . 1 1 . .
    H H5 0.3681 0.9331 0.4384 0.033 Uiso calc R 1 1 . .
    C C6 0.35645(18) 0.80271(9) 0.47637(9) 0.0251(3) Uani d . 1 1 . .
    C C7 0.2177(2) 0.60435(10) 0.32704(11) 0.0385(4) Uani d . 1 1 . .
    H H7A 0.1968 0.6043 0.2643 0.046 Uiso calc R 1 1 . .
    H H7B 0.1013 0.5812 0.3453 0.046 Uiso calc R 1 1 . .
    H H7C 0.3296 0.5662 0.3502 0.046 Uiso calc R 1 1 . .
    C C8 0.2570(2) 0.93525(10) 0.26839(11) 0.0409(4) Uani d . 1 1 . .
    H H8A 0.1247 0.9595 0.2610 0.049 Uiso calc R 1 1 . .
    H H8B 0.2800 0.9129 0.2133 0.049 Uiso calc R 1 1 . .
    H H8C 0.3514 0.9826 0.2894 0.049 Uiso calc R 1 1 . .
    C C9 0.24075(18) 0.28267(9) 0.63273(9) 0.0258(3) Uani d . 1 1 . .
    C C10 0.21597(19) 0.18803(9) 0.63927(10) 0.0281(3) Uani d . 1 1 . .
    C C11 0.15958(19) 0.13826(9) 0.56628(10) 0.0306(3) Uani d . 1 1 . .
    H H11 0.1458 0.0753 0.5721 0.037 Uiso calc R 1 1 . .
    C C12 0.12098(19) 0.17490(9) 0.48338(10) 0.0293(3) Uani d . 1 1 . .
    C C13 0.14163(19) 0.26569(9) 0.47631(9) 0.0283(3) Uani d . 1 1 . .
    H H13 0.1161 0.2930 0.4213 0.034 Uiso calc R 1 1 . .
    C C14 0.20012(19) 0.31878(9) 0.54949(9) 0.0262(3) Uani d . 1 1 . .
    C C15 0.2515(2) 0.14538(10) 0.72614(11) 0.0394(4) Uani d . 1 1 . .
    H H15A 0.2234 0.0811 0.7203 0.047 Uiso calc R 1 1 . .
    H H15B 0.1664 0.1730 0.7610 0.047 Uiso calc R 1 1 . .
    H H15C 0.3879 0.1541 0.7540 0.047 Uiso calc R 1 1 . .
    C C16 0.0600(2) 0.11639(11) 0.40631(11) 0.0405(4) Uani d . 1 1 . .
    H H16A -0.0791 0.1027 0.3993 0.049 Uiso calc R 1 1 . .
    H H16B 0.1351 0.0605 0.4140 0.049 Uiso calc R 1 1 . .
    H H16C 0.0843 0.1477 0.3552 0.049 Uiso calc R 1 1 . .
    H H1A 0.284(3) 0.5869(14) 0.4823(13) 0.056(6) Uiso d . 1 1 . .
    H H3B 0.325(3) 0.3907(14) 0.6975(13) 0.066(6) Uiso d . 1 1 . .
    H H3A 0.350(3) 0.3063(13) 0.7554(14) 0.057(6) Uiso d . 1 1 . .
    H H1B 0.355(3) 0.6534(11) 0.5569(13) 0.043(5) Uiso d . 1 1 . .
loop_
    _atom_site_aniso_label
    _atom_site_aniso_U_11
    _atom_site_aniso_U_22
    _atom_site_aniso_U_33
    _atom_site_aniso_U_12
    _atom_site_aniso_U_13
    _atom_site_aniso_U_23
    O1 0.0653(8) 0.0384(6) 0.0380(7) -0.0122(5) 0.0081(6) -0.0142(5)
    O2 0.0680(8) 0.0467(7) 0.0214(6) -0.0050(5) 0.0030(5) 0.0041(5)
    O3 0.0844(9) 0.0360(6) 0.0324(7) -0.0024(6) 0.0068(6) 0.0128(5)
    O4 0.0798(9) 0.0277(5) 0.0375(7) -0.0049(5) 0.0080(6) -0.0050(5)
    N1 0.0471(7) 0.0276(6) 0.0246(7) -0.0015(5) 0.0023(6) 0.0057(6)
    N2 0.0349(7) 0.0365(7) 0.0277(7) -0.0036(5) 0.0054(5) -0.0026(6)
    N3 0.0479(8) 0.0333(7) 0.0230(7) 0.0004(5) 0.0063(6) -0.0028(6)
    N4 0.0470(7) 0.0285(6) 0.0302(7) 0.0015(5) 0.0083(5) 0.0037(6)
    C1 0.0249(6) 0.0259(6) 0.0251(7) 0.0004(5) 0.0045(5) 0.0042(5)
    C2 0.0282(7) 0.0262(6) 0.0246(8) 0.0007(5) 0.0020(5) 0.0003(6)
    C3 0.0325(7) 0.0324(7) 0.0217(7) 0.0028(5) 0.0019(5) 0.0022(6)
    C4 0.0314(7) 0.0277(7) 0.0302(8) 0.0013(5) 0.0087(5) 0.0069(6)
    C5 0.0292(7) 0.0243(6) 0.0308(8) -0.0013(5) 0.0077(5) 0.0005(6)
    C6 0.0260(6) 0.0279(7) 0.0217(7) -0.0014(5) 0.0052(5) -0.0004(6)
    C7 0.0528(9) 0.0293(8) 0.0293(9) -0.0007(6) -0.0025(7) -0.0020(6)
    C8 0.0516(9) 0.0351(8) 0.0360(10) 0.0033(6) 0.0083(7) 0.0126(7)
    C9 0.0279(7) 0.0286(7) 0.0220(7) 0.0011(5) 0.0075(5) -0.0008(6)
    C10 0.0295(7) 0.0295(7) 0.0264(8) 0.0010(5) 0.0081(5) 0.0044(6)
    C11 0.0321(7) 0.0256(7) 0.0348(9) -0.0029(5) 0.0079(6) 0.0019(6)
    C12 0.0271(7) 0.0318(7) 0.0292(8) -0.0007(5) 0.0058(5) -0.0038(6)
    C13 0.0295(7) 0.0333(7) 0.0226(7) 0.0016(5) 0.0062(5) 0.0013(6)
    C14 0.0303(7) 0.0235(6) 0.0256(7) 0.0013(5) 0.0075(5) 0.0012(6)
    C15 0.0476(9) 0.0382(8) 0.0325(9) 0.0002(6) 0.0082(7) 0.0106(7)
    C16 0.0447(9) 0.0397(8) 0.0354(10) -0.0047(6) 0.0032(7) -0.0106(7)
_geom_special_details
;
All e.s.d.'s (except the e.s.d. in the dihedral angle between two l.s. planes)
are estimated using the full covariance matrix. The cell e.s.d.'s are taken
into account individually in the estimation of e.s.d.'s in distances, angles
and torsion angles; correlations between e.s.d.'s in cell parameters are only
used when they are defined by crystal symmetry. An approximate (isotropic)
treatment of cell e.s.d.'s is used for estimating e.s.d.'s involving l.s.
planes.
;
loop_
    _geom_bond_atom_site_label_1
    _geom_bond_atom_site_label_2
    _geom_bond_site_symmetry_2
    _geom_bond_distance
    _geom_bond_publ_flag
    O1 N2 . 1.2353(16) ?
    O2 N2 . 1.2472(17) ?
    O3 N4 . 1.2288(17) ?
    O4 N4 . 1.2431(17) ?
    N1 C1 . 1.3484(18) ?
    N1 H1A . 0.91(2) ?
    N1 H1B . 0.86(2) ?
    N2 C6 . 1.4311(19) ?
    N3 C9 . 1.3557(19) ?
    N3 H3B . 0.93(2) ?
    N3 H3A . 0.89(2) ?
    N4 C14 . 1.4424(18) ?
    C1 C6 . 1.4189(18) ?
    C1 C2 . 1.426(2) ?
    C2 C3 . 1.3693(19) ?
    C2 C7 . 1.5058(19) ?
    C3 C4 . 1.410(2) ?
    C3 H3 . 0.9500 ?
    C4 C5 . 1.363(2) ?
    C4 C8 . 1.507(2) ?
    C5 C6 . 1.4009(19) ?
    C5 H5 . 0.9500 ?
    C7 H7A . 0.9800 ?
    C7 H7B . 0.9800 ?
    C7 H7C . 0.9800 ?
    C8 H8A . 0.9800 ?
    C8 H8B . 0.9800 ?
    C8 H8C . 0.9800 ?
    C9 C14 . 1.407(2) ?
    C9 C10 . 1.4287(19) ?
    C10 C11 . 1.370(2) ?
    C10 C15 . 1.498(2) ?
    C11 C12 . 1.405(2) ?
    C11 H11 . 0.9500 ?
    C12 C13 . 1.369(2) ?
    C12 C16 . 1.498(2) ?
    C13 C14 . 1.402(2) ?
    C13 H13 . 0.9500 ?
    C15 H15A . 0.9800 ?
    C15 H15B . 0.9800 ?
    C15 H15C . 0.9800 ?
    C16 H16A . 0.9800 ?
    C16 H16B . 0.9800 ?
    C16 H16C . 0.9800 ?
loop_
    _geom_angle_atom_site_label_1
    _geom_angle_atom_site_label_2
    _geom_angle_atom_site_label_3
    _geom_angle_site_symmetry_1
    _geom_angle_site_symmetry_3
    _geom_angle
    _geom_angle_publ_flag
    C1 N1 H1A . . 120.3(13) ?
    C1 N1 H1B . . 116.4(12) ?
    H1A N1 H1B . . 122.1(17) ?
    O1 N2 O2 . . 120.51(13) ?
    O1 N2 C6 . . 119.66(13) ?
    O2 N2 C6 . . 119.83(12) ?
    C9 N3 H3B . . 114.8(13) ?
    C9 N3 H3A . . 123.1(13) ?
    H3B N3 H3A . . 116.9(18) ?
    O3 N4 O4 . . 120.95(13) ?
    O3 N4 C14 . . 119.40(13) ?
    O4 N4 C14 . . 119.64(13) ?
    N1 C1 C6 . . 124.71(14) ?
    N1 C1 C2 . . 118.94(13) ?
    C6 C1 C2 . . 116.34(12) ?
    C3 C2 C1 . . 119.62(13) ?
    C3 C2 C7 . . 121.49(14) ?
    C1 C2 C7 . . 118.88(13) ?
    C2 C3 C4 . . 123.61(14) ?
    C2 C3 H3 . . 118.2 ?
    C4 C3 H3 . . 118.2 ?
    C5 C4 C3 . . 117.38(13) ?
    C5 C4 C8 . . 121.84(13) ?
    C3 C4 C8 . . 120.78(14) ?
    C4 C5 C6 . . 120.99(13) ?
    C4 C5 H5 . . 119.5 ?
    C6 C5 H5 . . 119.5 ?
    C5 C6 C1 . . 122.03(13) ?
    C5 C6 N2 . . 116.66(12) ?
    C1 C6 N2 . . 121.31(12) ?
    C2 C7 H7A . . 109.5 ?
    C2 C7 H7B . . 109.5 ?
    H7A C7 H7B . . 109.5 ?
    C2 C7 H7C . . 109.5 ?
    H7A C7 H7C . . 109.5 ?
    H7B C7 H7C . . 109.5 ?
    C4 C8 H8A . . 109.5 ?
    C4 C8 H8B . . 109.5 ?
    H8A C8 H8B . . 109.5 ?
    C4 C8 H8C . . 109.5 ?
    H8A C8 H8C . . 109.5 ?
    H8B C8 H8C . . 109.5 ?
    N3 C9 C14 . . 125.17(13) ?
    N3 C9 C10 . . 118.59(13) ?
    C14 C9 C10 . . 116.22(13) ?
    C11 C10 C9 . . 119.53(13) ?
    C11 C10 C15 . . 121.37(13) ?
    C9 C10 C15 . . 119.09(13) ?
    C10 C11 C12 . . 123.78(13) ?
    C10 C11 H11 . . 118.1 ?
    C12 C11 H11 . . 118.1 ?
    C13 C12 C11 . . 117.26(13) ?
    C13 C12 C16 . . 121.80(14) ?
    C11 C12 C16 . . 120.93(13) ?
    C12 C13 C14 . . 120.61(14) ?
    C12 C13 H13 . . 119.7 ?
    C14 C13 H13 . . 119.7 ?
    C13 C14 C9 . . 122.58(13) ?
    C13 C14 N4 . . 116.04(13) ?
    C9 C14 N4 . . 121.33(13) ?
    C10 C15 H15A . . 109.5 ?
    C10 C15 H15B . . 109.5 ?
    H15A C15 H15B . . 109.5 ?
    C10 C15 H15C . . 109.5 ?
    H15A C15 H15C . . 109.5 ?
    H15B C15 H15C . . 109.5 ?
    C12 C16 H16A . . 109.5 ?
    C12 C16 H16B . . 109.5 ?
    H16A C16 H16B . . 109.5 ?
    C12 C16 H16C . . 109.5 ?
    H16A C16 H16C . . 109.5 ?
    H16B C16 H16C . . 109.5 ?
loop_
    _geom_torsion_atom_site_label_1
    _geom_torsion_atom_site_label_2
    _geom_torsion_atom_site_label_3
    _geom_torsion_atom_site_label_4
    _geom_torsion_site_symmetry_1
    _geom_torsion_site_symmetry_2
    _geom_torsion_site_symmetry_3
    _geom_torsion_site_symmetry_4
    _geom_torsion
    _geom_torsion_publ_flag
    N1 C1 C2 C3 . . . . 179.68(12) ?
    C6 C1 C2 C3 . . . . -1.15(19) ?
    N1 C1 C2 C7 . . . . -1.48(19) ?
    C6 C1 C2 C7 . . . . 177.69(12) ?
    C1 C2 C3 C4 . . . . -0.2(2) ?
    C7 C2 C3 C4 . . . . -178.98(14) ?
    C2 C3 C4 C5 . . . . 1.4(2) ?
    C2 C3 C4 C8 . . . . -178.87(13) ?
    C3 C4 C5 C6 . . . . -1.3(2) ?
    C8 C4 C5 C6 . . . . 179.02(13) ?
    C4 C5 C6 C1 . . . . -0.1(2) ?
    C4 C5 C6 N2 . . . . 179.65(12) ?
    N1 C1 C6 C5 . . . . -179.59(13) ?
    C2 C1 C6 C5 . . . . 1.29(19) ?
    N1 C1 C6 N2 . . . . 0.7(2) ?
    C2 C1 C6 N2 . . . . -178.42(12) ?
    O1 N2 C6 C5 . . . . 2.09(19) ?
    O2 N2 C6 C5 . . . . -177.89(12) ?
    O1 N2 C6 C1 . . . . -178.19(12) ?
    O2 N2 C6 C1 . . . . 1.8(2) ?
    N3 C9 C10 C11 . . . . 179.60(13) ?
    C14 C9 C10 C11 . . . . 1.34(19) ?
    N3 C9 C10 C15 . . . . -0.11(19) ?
    C14 C9 C10 C15 . . . . -178.37(12) ?
    C9 C10 C11 C12 . . . . -0.9(2) ?
    C15 C10 C11 C12 . . . . 178.82(13) ?
    C10 C11 C12 C13 . . . . 0.0(2) ?
    C10 C11 C12 C16 . . . . 179.93(13) ?
    C11 C12 C13 C14 . . . . 0.36(19) ?
    C16 C12 C13 C14 . . . . -179.57(13) ?
    C12 C13 C14 C9 . . . . 0.2(2) ?
    C12 C13 C14 N4 . . . . 177.77(12) ?
    N3 C9 C14 C13 . . . . -179.16(13) ?
    C10 C9 C14 C13 . . . . -1.03(19) ?
    N3 C9 C14 N4 . . . . 3.4(2) ?
    C10 C9 C14 N4 . . . . -178.49(12) ?
    O3 N4 C14 C13 . . . . 1.16(19) ?
    O4 N4 C14 C13 . . . . -178.08(13) ?
    O3 N4 C14 C9 . . . . 178.78(14) ?
    O4 N4 C14 C9 . . . . -0.5(2) ?
loop_
    _geom_hbond_atom_site_label_D
    _geom_hbond_atom_site_label_H
    _geom_hbond_atom_site_label_A
    _geom_hbond_site_symmetry_A
    _geom_hbond_distance_DH
    _geom_hbond_distance_HA
    _geom_hbond_distance_DA
    _geom_hbond_angle_DHA
    N1 H1A O3 . 0.91(2) 2.27(2) 3.166(2) 167.9(18)
    N3 H3B O4 . 0.93(2) 1.92(2) 2.631(2) 131.3(17)
    N3 H3A O2 2_646 0.89(2) 2.30(2) 3.1667(19) 165.8(17)
    N1 H1B O2 . 0.86(2) 1.972(18) 2.6233(19) 131.4(16)
data_global
_journal_date_recd_electronic     2012-03-19
_journal_date_accepted     2012-04-03
_journal_name_full     'Acta Crystallographica, Section E'
_journal_year     2012
_journal_volume     68
_journal_issue      5
_journal_page_first     o1392
_journal_page_last     o1392
_journal_paper_category     QO
_journal_paper_doi     10.1107/S1600536812014547
_journal_coeditor_code     ZJ2069
_publ_contact_author
;
Prof. Hu-Kui Chen
Department of Chemistry,
Baoji University of Arts and Sciences,
Baoji, Shaanxi 721007
People's Republic of China
;
_publ_contact_author_email     'chenhukui@163.com'
_publ_contact_author_fax     ?
_publ_contact_author_phone     ?
_publ_section_title
;
2,4-Dimethyl-6-nitroaniline
;
loop_
    _publ_author_name
    _publ_author_address
    'Hu-Kui Chen '
;  Baoji University of Arts and Sciences,
   Department of Chemistry,
   Baoji 721013, Shaanxi
   People's Republic of China
;
