# Supplementary material for: 2,4-Dimethyl-6-nitro­aniline
Source: Acta Crystallogr Sect E Struct Rep Online. 2012 Apr 13;68(Pt 5):o1392. doi: 10.1107/S1600536812014547 (PMC3344519; doi:10.1107/S1600536812014547)
Supplement: Supplementary file 2 [file e-68-o1392-Isup2.hkl]

# 
# h,k,l, Fc-squared, Fo-squared, sigma(Fo-squared) and status flag 
# 
data_I
_shelx_title ' BO1565 in P2(1)/c' 
_shelx_refln_list_code          4 
_shelx_F_calc_maximum      283.65 
_exptl_crystal_F_000       704.00 
_reflns_d_resolution_high  0.7304 
 
loop_ 
 _symmetry_equiv_pos_as_xyz 
 'x, y, z' 
 '-x, y+1/2, -z+1/2' 
 '-x, -y, -z' 
 'x, -y-1/2, z-1/2' 
 
_cell_length_a     6.9974 
_cell_length_b    14.9187 
_cell_length_c    15.9071 
_cell_angle_alpha  90.000 
_cell_angle_beta  101.176 
_cell_angle_gamma  90.000 
 
_shelx_F_squared_multiplier     1.000 
 
loop_ 
 _refln_index_h 
 _refln_index_k 
 _refln_index_l 
 _refln_F_squared_calc 
 _refln_F_squared_meas 
 _refln_F_squared_sigma 
 _refln_observed_status 
   1   0   0     1764.46     1556.40     19.40 o 
   2   0   0    45820.73    45928.68    221.12 o 
   3   0   0      178.27      192.90      3.51 o 
   4   0   0     1046.87     1152.24     13.72 o 
   5   0   0        2.98        3.78      2.15 o 
   6   0   0      149.54      142.87     11.74 o 
   7   0   0        0.74        0.08      5.30 o 
   8   0   0        4.73        2.85      6.03 o 
   9   0   0       64.79       68.46     11.49 o 
   1   1   0       23.71       21.85      0.99 o 
   2   1   0    24012.73    24974.20    100.63 o 
   3   1   0      609.67      617.18      5.25 o 
   4   1   0      235.88      251.88      4.30 o 
   5   1   0      116.82      109.25      4.87 o 
   6   1   0       59.28       62.94      8.76 o 
   7   1   0       19.75       22.75      5.86 o 
   8   1   0        6.48        8.36      4.79 o 
   9   1   0        0.36        2.80      3.85 o 
   1   2   0      827.63      786.74      6.43 o 
   2   2   0      541.21      589.18      5.21 o 
   3   2   0       10.24       10.34      1.36 o 
   4   2   0       20.55       18.52      2.82 o 
   5   2   0        0.01        2.21      1.61 o 
   6   2   0       14.68       14.38      3.69 o 
   7   2   0        6.55        3.46      3.60 o 
   8   2   0       19.94       24.16      5.96 o 
   9   2   0       29.20       22.86      5.24 o 
   1   3   0      302.14      289.55      2.69 o 
   2   3   0       36.70       31.72      1.42 o 
   3   3   0       60.08       59.94      1.77 o 
   4   3   0       13.77       10.07      2.38 o 
   5   3   0       89.55       87.22      6.77 o 
   6   3   0       34.90       34.09      5.21 o 
   7   3   0        1.68        4.88      2.63 o 
   8   3   0        2.84        4.86      5.24 o 
   9   3   0        2.54        4.87      4.16 o 
   1   4   0       33.50       33.20      1.79 o 
   2   4   0      250.83      220.95      3.47 o 
   3   4   0      215.31      205.38      3.74 o 
   4   4   0        8.60        8.62      1.39 o 
   5   4   0        8.18        8.67      1.25 o 
   6   4   0       27.71       31.03      3.18 o 
   7   4   0       14.79       16.19      3.64 o 
   8   4   0       48.81       46.72      5.07 o 
   9   4   0        1.88        0.65      4.89 o 
   1   5   0       14.37        7.82      0.78 o 
   2   5   0      343.51      335.96      4.37 o 
   3   5   0       56.14       56.49      2.01 o 
   4   5   0       72.05       79.09      3.00 o 
   5   5   0      203.26      183.04      4.39 o 
   6   5   0        0.70        2.49      1.71 o 
   7   5   0        5.33        5.38      2.63 o 
   8   5   0        0.45        3.00      2.19 o 
   9   5   0        0.08        3.26      3.59 o 
   0   6   0      120.35      118.76     12.75 o 
   1   6   0        1.74        1.14      0.73 o 
   2   6   0      226.60      277.22      3.91 o 
   3   6   0     1041.79      994.10     17.08 o 
   4   6   0      283.70      257.87      7.95 o 
   5   6   0       69.54       66.20      3.07 o 
   6   6   0       26.79       27.49      4.00 o 
   7   6   0       20.28       21.39      4.37 o 
   8   6   0        3.72        2.16      2.45 o 
   1   7   0     3280.72     3518.86     15.72 o 
   2   7   0        0.79        2.97      1.15 o 
   3   7   0      576.90      590.38      7.32 o 
   4   7   0      128.21      121.99      4.16 o 
   5   7   0       40.57       44.52      2.50 o 
   6   7   0       18.48       21.15      3.21 o 
   7   7   0       25.71       24.77      4.76 o 
   8   7   0       66.97       69.22     10.91 o 
   0   8   0      703.11      635.54     15.89 o 
   1   8   0       11.38       12.07      0.84 o 
   2   8   0     1028.81     1022.84     12.11 o 
   3   8   0       80.02       68.98      2.05 o 
   4   8   0       32.86       36.16      2.81 o 
   5   8   0      133.77      132.58      6.14 o 
   6   8   0       73.44       76.70      5.50 o 
   7   8   0        7.57        9.07      2.72 o 
   8   8   0        5.36        3.19      2.77 o 
   1   9   0        0.21        2.07      0.39 o 
   2   9   0       15.48       14.67      1.23 o 
   3   9   0      103.45      115.53      3.53 o 
   4   9   0        4.65        5.51      1.47 o 
   5   9   0        0.97        2.08      1.32 o 
   6   9   0       54.52       52.33      4.29 o 
   7   9   0        7.02        5.13      2.71 o 
   8   9   0       75.62       64.82      6.91 o 
   1  10   0       13.13       12.08      2.59 o 
   2  10   0       80.09       74.30      2.62 o 
   3  10   0        5.07        5.15      1.06 o 
   4  10   0       36.60       38.89      2.64 o 
   5  10   0       98.75       96.03      5.31 o 
   6  10   0       24.74       27.53      3.78 o 
   7  10   0      168.16      167.75      8.90 o 
   8  10   0        0.14        3.23      2.48 o 
   1  11   0      282.02      268.84     10.00 o 
   2  11   0        5.57        4.94      0.91 o 
   3  11   0       25.44       34.35      2.14 o 
   4  11   0        0.77        1.47      1.42 o 
   5  11   0      189.31      184.34      8.29 o 
   6  11   0        7.59        6.12      2.60 o 
   7  11   0        9.44       10.36      3.21 o 
   0  12   0       56.05       42.87      5.79 o 
   1  12   0        5.91        5.99      2.70 o 
   2  12   0      249.98      246.50      5.33 o 
   3  12   0      437.60      449.57     10.25 o 
   4  12   0        4.35        5.48      1.86 o 
   5  12   0       62.50       55.37      4.00 o 
   6  12   0       44.13       52.20      5.20 o 
   7  12   0       19.62       17.48      3.17 o 
   1  13   0      308.14      279.06     14.18 o 
   2  13   0       91.99       95.94      5.77 o 
   3  13   0      205.75      210.44      8.99 o 
   4  13   0      631.43      675.79     20.78 o 
   5  13   0       71.87       66.41      5.63 o 
   6  13   0       22.42       26.32      7.50 o 
   7  13   0        1.22        6.60      5.95 o 
   0  14   0        1.67        1.79      3.10 o 
   1  14   0        0.95        3.55      2.89 o 
   2  14   0      223.74      217.02      9.24 o 
   3  14   0      149.32      148.90     14.59 o 
   4  14   0       10.94       16.54      6.28 o 
   5  14   0       36.51       23.80      6.60 o 
   6  14   0        7.29        8.56      4.97 o 
   1  15   0       46.35       42.30      6.28 o 
   2  15   0       10.80       10.18      3.67 o 
   3  15   0        2.26        3.57      2.91 o 
   4  15   0       38.01       38.88      7.50 o 
   5  15   0       11.01       10.68      4.48 o 
   6  15   0        4.31        4.73      4.97 o 
   0  16   0        4.33        6.85      4.56 o 
   1  16   0       28.40       29.80      5.79 o 
   2  16   0        2.70        4.16      3.42 o 
   3  16   0        7.52        4.31      2.46 o 
   4  16   0       52.15       57.78      8.97 o 
   5  16   0       23.67       20.21      5.71 o 
   1  17   0       24.88       26.78      7.21 o 
   2  17   0      105.81      109.21     10.60 o 
   3  17   0        4.57        2.93      4.32 o 
   4  17   0      160.04      172.37     13.94 o 
   5  17   0        0.98        9.21      6.19 o 
   0  18   0       21.91       20.78      6.36 o 
   1  18   0       12.72       13.59      3.63 o 
   2  18   0       39.75       37.40      6.11 o 
   3  18   0       10.12        9.86      6.36 o 
   4  18   0        0.09        0.16      3.67 o 
   1  19   0        6.60        7.04      2.95 o 
   2  19   0        0.04        1.39      3.67 o 
   0  20   0        6.37        8.07      4.24 o 
   1  20   0        5.08        5.90      2.74 o 
  -9   1   1        1.89        2.49      3.60 o 
  -8   1   1        1.98        4.23      4.06 o 
  -7   1   1       24.93       28.17      6.16 o 
  -6   1   1       15.76       12.90      4.17 o 
  -5   1   1       22.16       20.59      2.99 o 
  -4   1   1     3462.40     3282.79     37.97 o 
  -3   1   1      201.77      232.02      4.13 o 
  -2   1   1    11237.24    10865.82     47.70 o 
  -1   1   1     1524.75     1446.43     10.05 o 
   1   1   1       97.95       77.77      1.95 o 
   2   1   1     3674.31     3702.50     34.64 o 
   3   1   1      305.48      276.21      3.37 o 
   4   1   1       64.79       51.82      2.62 o 
   5   1   1       12.51       10.45      3.89 o 
   6   1   1       41.74       40.09      4.08 o 
   7   1   1        8.82       16.28      5.79 o 
   8   1   1        8.72       17.75      5.56 o 
   9   1   1        0.67        4.26      4.10 o 
  -9   2   1        3.77        2.92      3.86 o 
  -8   2   1        3.01       10.68      4.93 o 
  -7   2   1        0.07        1.88      3.53 o 
  -6   2   1       70.33       72.85      5.04 o 
  -5   2   1      196.92      183.00      8.79 o 
  -4   2   1      817.19      820.29     10.03 o 
  -3   2   1       39.66       44.12      2.04 o 
  -2   2   1     6735.59     6856.29     44.62 o 
  -1   2   1     1575.80     1536.13      9.87 o 
   0   2   1      333.88      296.21      3.72 o 
   1   2   1      512.56      517.11      5.17 o 
   2   2   1      294.12      278.55      2.65 o 
   3   2   1       41.11       41.26      1.57 o 
   4   2   1      693.30      620.82     13.69 o 
   5   2   1      125.31      129.09      6.30 o 
   6   2   1        2.92        3.96      2.34 o 
   7   2   1        0.59        2.75      1.95 o 
   8   2   1       59.72       62.83      7.26 o 
   9   2   1        0.35        5.74      4.43 o 
  -9   3   1        1.23        4.69      3.51 o 
  -8   3   1        9.11       10.76      4.29 o 
  -7   3   1        0.69        2.57      2.08 o 
  -6   3   1        5.47        3.85      2.88 o 
  -5   3   1      130.54      125.88      9.92 o 
  -4   3   1     1575.92     1670.86     32.72 o 
  -3   3   1      221.63      218.39      3.04 o 
  -2   3   1     1017.34      925.89      6.83 o 
  -1   3   1      172.77      167.62      3.27 o 
   0   3   1     4489.00     4601.00     29.49 o 
   1   3   1      399.35      376.55      3.41 o 
   2   3   1      235.24      196.94      4.23 o 
   3   3   1      137.48      122.36      1.95 o 
   4   3   1       46.99       41.21      2.14 o 
   5   3   1       14.68       14.77      2.30 o 
   6   3   1       40.76       43.97      5.33 o 
   7   3   1       46.20       41.47      5.70 o 
   8   3   1       10.91        8.49      5.32 o 
   9   3   1        1.05        1.39      6.44 o 
  -9   4   1        2.51        2.36      4.97 o 
  -8   4   1        1.48        7.49      5.54 o 
  -7   4   1       52.10       56.33      5.19 o 
  -6   4   1      131.21      133.93      7.70 o 
  -5   4   1       15.75       14.97      2.46 o 
  -4   4   1       50.87       47.02      3.59 o 
  -3   4   1      241.33      238.87      3.86 o 
  -2   4   1      130.14      132.73      2.82 o 
  -1   4   1      875.64      832.03      9.04 o 
   0   4   1      158.00      147.90      3.38 o 
   1   4   1     2836.66     2787.15     37.37 o 
   2   4   1      684.38      702.82      6.62 o 
   3   4   1     1288.40     1279.30     16.13 o 
   4   4   1        6.78        8.31      0.96 o 
   5   4   1       56.49       50.17      3.33 o 
   6   4   1       30.53       36.70      5.08 o 
   7   4   1       28.03       18.58      4.45 o 
   8   4   1        1.88        2.41      2.23 o 
   9   4   1        2.24        5.46      5.62 o 
  -9   5   1        9.44        6.61      3.37 o 
  -8   5   1       49.82       43.82      4.73 o 
  -7   5   1       27.81       25.21      3.93 o 
  -6   5   1       28.37       26.97      3.14 o 
  -5   5   1      257.82      261.78     10.58 o 
  -4   5   1        6.83       11.92      1.68 o 
  -3   5   1        7.49        7.94      1.34 o 
  -2   5   1       22.70       13.27      0.93 o 
  -1   5   1      363.32      307.00      3.10 o 
   0   5   1      404.22      428.19     10.00 o 
   1   5   1       32.09       32.03      1.86 o 
   2   5   1       33.01       46.08      1.42 o 
   3   5   1      221.58      243.76      5.57 o 
   4   5   1      272.22      281.36      6.36 o 
   5   5   1      209.09      227.30      4.51 o 
   6   5   1       12.88       19.53      3.05 o 
   7   5   1       36.63       36.02      5.97 o 
   8   5   1       12.57        9.32      3.28 o 
   9   5   1       28.68       33.39      7.21 o 
  -9   6   1       23.47       20.56      5.51 o 
  -8   6   1        0.88        3.23      2.42 o 
  -7   6   1       64.25       66.52      6.19 o 
  -6   6   1       78.79       74.45      5.75 o 
  -5   6   1       60.42       69.16      3.76 o 
  -4   6   1      287.13      314.87      7.89 o 
  -3   6   1      226.47      212.26      5.59 o 
  -2   6   1     1290.23     1332.13     13.36 o 
  -1   6   1     5247.63     5375.22     31.27 o 
   0   6   1      407.88      420.71      7.27 o 
   1   6   1      695.76      677.84      5.81 o 
   2   6   1       16.31       13.80      1.11 o 
   3   6   1      368.08      396.78     13.22 o 
   4   6   1       61.87       78.18      3.01 o 
   5   6   1      140.95      161.00      3.63 o 
   6   6   1       61.51       58.41      5.24 o 
   7   6   1       72.64       82.30      7.28 o 
   8   6   1        8.37        9.80      3.33 o 
  -8   7   1        1.13        2.72      2.39 o 
  -7   7   1       11.85       11.91      2.97 o 
  -6   7   1       51.79       64.65      4.76 o 
  -5   7   1       19.65       14.81      2.08 o 
  -4   7   1        0.53        2.93      1.49 o 
  -3   7   1     1083.35     1068.66     12.16 o 
  -2   7   1      685.68      729.95      6.66 o 
  -1   7   1     1292.32     1328.47      9.64 o 
   0   7   1     1835.53     1866.69     23.23 o 
   1   7   1     1068.05     1091.12     15.19 o 
   2   7   1     2297.29     2465.35     31.28 o 
   3   7   1        1.12        2.50      1.02 o 
   4   7   1      212.87      219.74      7.40 o 
   5   7   1       30.36       29.12      3.50 o 
   6   7   1       30.98       40.67      4.85 o 
   7   7   1      153.04      153.81      8.62 o 
   8   7   1        2.77        6.79      2.67 o 
  -8   8   1       24.86       19.72      4.01 o 
  -7   8   1        2.68        6.21      2.63 o 
  -6   8   1       14.64       20.44      3.33 o 
  -5   8   1       59.30       57.12      3.28 o 
  -4   8   1      551.48      616.24     12.61 o 
  -3   8   1      655.83      655.46     12.28 o 
  -2   8   1       92.04      111.23      2.54 o 
  -1   8   1      198.70      225.53      3.38 o 
   0   8   1      749.67      767.57     12.90 o 
   1   8   1        8.66        5.81      0.81 o 
   2   8   1       62.10       57.23      2.27 o 
   3   8   1       30.79       28.41      1.90 o 
   4   8   1       83.64       90.50      3.06 o 
   5   8   1        1.02        3.25      2.76 o 
   6   8   1       17.50       21.22      3.44 o 
   7   8   1       13.52       11.41      3.28 o 
   8   8   1       10.26        9.21      3.83 o 
  -8   9   1        9.94        8.70      3.59 o 
  -7   9   1       12.85       12.42      3.37 o 
  -6   9   1       17.56       16.86      2.90 o 
  -5   9   1        4.23        5.32      1.70 o 
  -4   9   1       88.72       87.61      3.50 o 
  -3   9   1        0.21        2.31      1.25 o 
  -2   9   1        5.28        8.16      1.06 o 
  -1   9   1        0.46        2.52      1.22 o 
   0   9   1      101.03       74.74      6.11 o 
   1   9   1      257.09      251.80     10.22 o 
   2   9   1      139.14      163.06      4.00 o 
   3   9   1       25.57       21.46      1.88 o 
   4   9   1       23.35       22.30      2.01 o 
   5   9   1       11.11        9.97      2.68 o 
   6   9   1      179.14      197.73      8.65 o 
   7   9   1      127.83      140.21      7.29 o 
   8   9   1       58.92       58.81      6.60 o 
  -8  10   1        2.84        6.09      2.62 o 
  -7  10   1       15.70       13.34      3.29 o 
  -6  10   1       41.40       43.17      4.40 o 
  -5  10   1       33.64       33.41      3.45 o 
  -4  10   1        2.66        4.00      1.68 o 
  -3  10   1       13.47       10.98      1.19 o 
  -2  10   1        0.02        2.20      0.78 o 
  -1  10   1       42.80       47.41      3.98 o 
   0  10   1        7.21        3.81      2.55 o 
   1  10   1        0.07        1.68      0.79 o 
   2  10   1       81.59       77.91      2.93 o 
   3  10   1       35.08       37.91      2.02 o 
   4  10   1      138.23      129.12      3.82 o 
   5  10   1        0.32        2.34      2.19 o 
   6  10   1      126.87      137.83      6.45 o 
   7  10   1      137.60      123.74     10.82 o 
   8  10   1        1.68        2.52      2.49 o 
  -7  11   1        0.02        3.18      2.24 o 
  -6  11   1        7.53        6.89      2.58 o 
  -5  11   1       10.78       18.16      3.12 o 
  -4  11   1      134.82      147.48      5.06 o 
  -3  11   1       31.24       27.69      2.05 o 
  -2  11   1       14.04       10.70      1.18 o 
  -1  11   1       39.15       31.55      4.28 o 
   0  11   1      236.17      230.89     12.71 o 
   1  11   1      568.69      528.48     17.16 o 
   2  11   1       85.08       97.41      4.43 o 
   3  11   1      224.73      219.35      9.64 o 
   4  11   1      129.60      134.85      5.55 o 
   5  11   1      307.48      301.12     11.31 o 
   6  11   1        3.10        3.61      2.16 o 
   7  11   1       84.86       74.01      9.47 o 
  -7  12   1       21.52       17.47      3.25 o 
  -6  12   1       58.68       65.47      4.65 o 
  -5  12   1       29.67       29.48      3.15 o 
  -4  12   1       79.21       73.00      5.17 o 
  -3  12   1       48.92       48.93      2.56 o 
  -2  12   1        9.89        7.75      1.58 o 
  -1  12   1       14.74       11.33      4.08 o 
   0  12   1      991.82      959.36     18.07 o 
   1  12   1        0.00        2.83      2.79 o 
   2  12   1     1549.70     1610.27     26.16 o 
   3  12   1       18.05       23.11      2.04 o 
   4  12   1      245.47      233.68      6.97 o 
   5  12   1       97.27      104.58      7.05 o 
   6  12   1       31.25       28.99      3.65 o 
   7  12   1      119.78      103.19     11.74 o 
  -7  13   1      111.92      125.10     12.88 o 
  -6  13   1       62.00       73.51     10.84 o 
  -5  13   1       41.10       41.27      4.76 o 
  -4  13   1      166.21      200.29      8.07 o 
  -3  13   1      101.07       94.70      3.94 o 
  -2  13   1       26.68       29.10      4.56 o 
  -1  13   1      122.95       99.09      5.87 o 
   0  13   1       57.18       44.94      4.60 o 
   1  13   1       23.78       16.87      3.07 o 
   2  13   1        3.39        2.07      1.26 o 
   3  13   1      430.03      452.93     13.34 o 
   4  13   1       34.10       36.72      4.11 o 
   5  13   1       75.44       66.08      7.13 o 
   6  13   1       11.06        8.39      4.73 o 
   7  13   1        0.05        0.41      3.83 o 
  -6  14   1       34.17       38.96      8.88 o 
  -5  14   1      128.61      140.51     12.39 o 
  -4  14   1       44.38       44.46      4.42 o 
  -3  14   1        0.33        2.90      2.76 o 
  -2  14   1       33.10       29.84      4.11 o 
  -1  14   1      177.41      167.89      8.11 o 
   0  14   1       98.68       87.69      5.61 o 
   1  14   1        0.55        4.16      3.59 o 
   2  14   1       22.19       17.44      3.09 o 
   3  14   1        3.13        3.93      3.71 o 
   4  14   1       98.99       90.71      9.94 o 
   5  14   1      156.55      148.25     12.71 o 
  -6  15   1       37.32       39.45      7.66 o 
  -5  15   1        5.36        5.79      5.95 o 
  -4  15   1        0.11        1.96      4.16 o 
  -3  15   1       41.06       40.10      7.42 o 
  -2  15   1       57.29       46.62      5.79 o 
  -1  15   1      137.71      123.77      7.27 o 
   0  15   1       13.98        8.64      2.89 o 
   1  15   1        0.45        3.77      3.23 o 
   2  15   1      262.81      258.16     12.72 o 
   3  15   1      138.63      150.08      7.56 o 
   4  15   1       31.99       32.93      7.34 o 
   5  15   1        0.15        4.73      5.79 o 
   6  15   1       35.12       32.52      7.42 o 
  -5  16   1        0.11        4.73      6.36 o 
  -4  16   1       37.23       27.47      6.19 o 
  -3  16   1        6.91        3.98      2.85 o 
  -2  16   1        0.23        4.96      3.29 o 
  -1  16   1      201.40      189.65     11.74 o 
   0  16   1      195.43      186.71      8.76 o 
   1  16   1       56.40       51.95      5.38 o 
   2  16   1       31.93       39.20      7.42 o 
   3  16   1        0.86        4.73      4.48 o 
   4  16   1       12.41       13.37      5.95 o 
   5  16   1        7.97       18.75      6.85 o 
  -5  17   1       48.43       45.64      9.86 o 
  -4  17   1        0.01        4.16      4.65 o 
  -3  17   1      177.12      166.10     15.57 o 
  -2  17   1        8.17        8.96      2.77 o 
  -1  17   1      103.11      105.91      7.75 o 
   0  17   1       91.14       96.05      6.94 o 
   1  17   1        1.49        4.61      3.24 o 
   2  17   1        1.30        7.50      4.16 o 
   3  17   1       24.99       23.64      7.17 o 
   4  17   1       45.26       56.81      8.31 o 
   5  17   1       10.25        9.37      4.56 o 
  -4  18   1       13.02       14.34      5.30 o 
  -2  18   1      143.40      169.68     15.49 o 
  -1  18   1       31.45       26.15      4.35 o 
   0  18   1       66.30       85.42      6.62 o 
   1  18   1       38.56       42.06      5.82 o 
   2  18   1       27.17       36.22      5.49 o 
   3  18   1        1.19        3.67      4.65 o 
   4  18   1       22.94       25.27      6.52 o 
  -3  19   1       32.79       37.08      7.34 o 
  -2  19   1        5.42        4.71      2.30 o 
  -1  19   1       37.14       38.05      5.40 o 
   0  19   1       46.28       61.64      7.29 o 
   1  19   1        1.84        5.10      3.10 o 
   2  19   1       17.10       18.99      6.28 o 
   3  19   1        1.34        2.69      3.99 o 
  -1  20   1       39.10       34.47      6.60 o 
   0  20   1       28.22       26.34      4.66 o 
   1  20   1        5.09        6.42      3.63 o 
  -9   0   2        6.76        3.83      5.30 o 
  -8   0   2       66.20       81.50     11.41 o 
  -7   0   2        0.22        3.75      5.38 o 
  -6   0   2      510.69      520.14     24.45 o 
  -5   0   2      660.35      637.99     29.67 o 
  -4   0   2    11848.14    12743.00     75.06 o 
  -3   0   2      115.94       90.93      3.26 o 
  -2   0   2        3.20        5.44      2.41 o 
  -1   0   2       85.86       77.23      4.03 o 
   0   0   2    14005.48    10662.78     89.98 o 
   1   0   2      150.99      139.85      6.85 o 
   3   0   2      745.83      785.27      9.42 o 
   4   0   2       15.64       18.62      4.42 o 
   5   0   2      179.20      169.82      7.11 o 
   6   0   2      690.35      756.49     36.68 o 
   7   0   2       13.88       22.17      8.64 o 
   8   0   2       39.11       39.69      9.70 o 
  -9   1   2        4.44        8.07      3.89 o 
  -8   1   2        5.77        9.95      5.75 o 
  -7   1   2        0.12        1.69      3.74 o 
  -6   1   2        1.15        7.85      4.32 o 
  -5   1   2       29.56       34.01      5.47 o 
  -4   1   2     4925.64     5320.98     70.73 o 
  -3   1   2     1641.10     1577.96     13.95 o 
  -2   1   2    80458.46    81129.44    183.02 o 
  -1   1   2      172.76      136.20      3.45 o 
   0   1   2     8299.75     8214.67    152.53 o 
   1   1   2     1225.53     1251.17     12.76 o 
   2   1   2      665.99      710.40      9.65 o 
   3   1   2       13.20       16.57      1.24 o 
   4   1   2       10.18       12.68      1.54 o 
   5   1   2       21.15       23.09      4.23 o 
   6   1   2        0.03        1.49      2.36 o 
   7   1   2      285.81      305.33     16.13 o 
   8   1   2       93.58      106.09     10.09 o 
   9   1   2       39.87       35.37      6.14 o 
  -9   2   2        1.54       10.50      5.05 o 
  -8   2   2       15.91       19.09      5.22 o 
  -7   2   2       35.94       33.56      5.24 o 
  -6   2   2      410.18      422.82     15.61 o 
  -5   2   2        0.00        2.35      1.38 o 
  -4   2   2     4209.41     4488.80     36.50 o 
  -3   2   2      555.35      493.64      4.82 o 
  -2   2   2      673.19      626.30      5.64 o 
  -1   2   2        0.75        1.99      0.70 o 
   0   2   2      460.22      407.50     16.06 o 
   1   2   2       16.95       15.42      1.16 o 
   2   2   2      274.22      234.44      6.34 o 
   3   2   2      117.38      112.98      2.30 o 
   4   2   2        3.55        5.92      1.15 o 
   5   2   2      136.47      155.21      5.02 o 
   6   2   2        1.58        3.94      2.16 o 
   7   2   2        1.09        3.30      2.68 o 
   8   2   2        8.40       11.76      5.08 o 
   9   2   2       25.81       34.21      6.79 o 
  -9   3   2        6.63        3.48      4.16 o 
  -8   3   2        0.49        7.14      4.06 o 
  -7   3   2       24.05       34.49      5.72 o 
  -6   3   2        0.10        2.04      2.60 o 
  -5   3   2       71.66       81.24      7.16 o 
  -4   3   2      108.46      116.83      9.28 o 
  -3   3   2      784.43      746.33      5.81 o 
  -2   3   2      271.43      229.85      3.17 o 
  -1   3   2     4040.40     3988.64     32.58 o 
   0   3   2       58.13       34.16      2.07 o 
   1   3   2      531.44      507.43      5.19 o 
   2   3   2        5.36        6.62      1.46 o 
   3   3   2      421.85      420.23      3.77 o 
   4   3   2      160.24      166.24      3.73 o 
   5   3   2        9.33        7.60      1.28 o 
   6   3   2      204.68      214.09     10.22 o 
   7   3   2       55.57       54.01      6.36 o 
   8   3   2        3.49        5.15      4.74 o 
   9   3   2       13.77        8.49      7.91 o 
  -9   4   2       14.18       13.86      7.74 o 
  -8   4   2        1.54        2.73      3.42 o 
  -7   4   2       50.55       46.68      3.54 o 
  -6   4   2        0.99        3.89      2.10 o 
  -5   4   2       16.38       11.00      1.94 o 
  -4   4   2      473.46      468.10      8.68 o 
  -3   4   2        0.64        2.65      1.29 o 
  -2   4   2      770.40      779.75      5.11 o 
  -1   4   2      462.83      504.85      4.86 o 
   0   4   2      174.90      148.31      3.63 o 
   1   4   2       47.30       50.28      1.72 o 
   2   4   2       13.86       10.31      0.74 o 
   3   4   2        1.11        5.17      2.31 o 
   4   4   2       56.33       62.89      1.31 o 
   5   4   2      225.65      254.12      4.26 o 
   6   4   2       21.18       27.05      3.72 o 
   7   4   2       37.81       35.94      5.66 o 
   8   4   2       22.60       22.14      6.32 o 
   9   4   2        6.42        9.21      6.76 o 
  -9   5   2        3.20        4.64      3.21 o 
  -8   5   2       19.15       16.01      3.89 o 
  -7   5   2        0.03        3.58      2.20 o 
  -6   5   2      130.33      132.93      5.87 o 
  -5   5   2       51.39       50.09      4.28 o 
  -4   5   2        4.20        5.53      1.81 o 
  -3   5   2     2092.73     2043.16     32.91 o 
  -2   5   2      462.18      486.96      3.71 o 
  -1   5   2     5229.75     5135.51     33.76 o 
   0   5   2      435.92      521.12      4.59 o 
   1   5   2     7745.50     8283.42    121.39 o 
   2   5   2      308.95      301.66      2.95 o 
   3   5   2       40.16       44.83      3.99 o 
   4   5   2       72.88       71.10      5.42 o 
   5   5   2        5.22        7.46      3.91 o 
   6   5   2       92.29       88.03      6.93 o 
   7   5   2       30.87       23.73      4.36 o 
   8   5   2        4.01        4.19      2.53 o 
  -9   6   2        0.32        2.58      3.91 o 
  -8   6   2        3.99        7.04      3.23 o 
  -7   6   2        6.85        4.98      2.66 o 
  -6   6   2       69.27       67.31      4.04 o 
  -5   6   2        4.33        4.83      1.71 o 
  -4   6   2      105.19      122.79      4.70 o 
  -3   6   2      217.62      223.97      4.20 o 
  -2   6   2      516.77      525.53      5.03 o 
  -1   6   2      659.66      698.70      8.34 o 
   0   6   2       11.38        4.63      0.83 o 
   1   6   2      706.22      687.82     10.10 o 
   2   6   2      184.65      204.71      3.65 o 
   3   6   2      375.99      347.19      6.01 o 
   4   6   2       91.21      108.45      5.55 o 
   5   6   2      106.64      112.62      6.05 o 
   6   6   2       85.36       79.24      5.28 o 
   7   6   2       16.38       15.91      4.14 o 
   8   6   2        0.68        2.21      1.48 o 
  -8   7   2        0.00        2.79      2.50 o 
  -7   7   2        2.07        7.99      2.82 o 
  -6   7   2        2.31        4.67      2.22 o 
  -5   7   2       16.99       14.54      2.29 o 
  -4   7   2      246.62      261.25      6.90 o 
  -3   7   2       11.86       19.21      1.40 o 
  -2   7   2       69.92       85.06      2.31 o 
  -1   7   2        1.41        2.87      0.63 o 
   0   7   2     1755.35     1930.52     15.47 o 
   1   7   2      612.86      595.77      7.88 o 
   2   7   2      167.88      134.18      2.97 o 
   3   7   2       13.81        9.50      1.17 o 
   4   7   2      163.86      167.23      9.66 o 
   5   7   2      102.26      108.79      5.61 o 
   6   7   2       46.06       43.95      4.48 o 
   7   7   2        1.93        5.00      2.51 o 
   8   7   2       17.47       17.28      4.74 o 
  -8   8   2        5.90        7.15      3.07 o 
  -7   8   2        8.01        9.07      3.01 o 
  -6   8   2        9.16        7.07      1.91 o 
  -5   8   2      280.30      291.85      8.21 o 
  -4   8   2       42.72       48.10      3.57 o 
  -3   8   2      480.28      509.75      9.05 o 
  -2   8   2       92.36       84.25      2.41 o 
  -1   8   2      288.39      368.20      5.08 o 
   0   8   2      310.37      323.21      7.52 o 
   1   8   2      221.04      235.21      6.85 o 
   2   8   2       32.83       41.93      2.05 o 
   3   8   2       28.61       27.85      1.54 o 
   4   8   2       26.32       23.54      3.20 o 
   5   8   2       60.13       54.85      4.36 o 
   6   8   2      174.25      173.22      8.67 o 
   7   8   2       35.45       39.10      5.62 o 
   8   8   2       17.24       13.33      3.74 o 
  -8   9   2       49.79       53.03      7.56 o 
  -7   9   2       42.78       32.79      4.82 o 
  -6   9   2       89.23       93.20      6.04 o 
  -5   9   2        7.36        7.17      2.41 o 
  -4   9   2       49.78       48.96      2.98 o 
  -3   9   2       64.33       67.77      3.74 o 
  -2   9   2       99.61      110.32      3.19 o 
  -1   9   2        1.75        3.54      1.70 o 
   0   9   2        0.94        1.45      2.13 o 
   1   9   2      215.77      210.66      6.44 o 
   2   9   2        4.02        6.33      1.32 o 
   3   9   2      469.81      439.04      8.02 o 
   4   9   2       62.54       61.50      2.24 o 
   5   9   2      187.76      168.85      6.80 o 
   6   9   2        1.27        4.98      3.66 o 
   7   9   2      112.72      108.70      6.87 o 
   8   9   2       13.28       10.69      4.32 o 
  -8  10   2        2.23        7.70      3.69 o 
  -7  10   2       11.38       12.77      3.11 o 
  -6  10   2       17.82       17.86      3.28 o 
  -5  10   2        0.04        1.53      1.76 o 
  -4  10   2        0.02        2.46      1.74 o 
  -3  10   2       93.74       97.12      3.32 o 
  -2  10   2       10.04        5.76      0.88 o 
  -1  10   2      238.83      279.99      7.67 o 
   0  10   2       61.71       58.96      4.14 o 
   1  10   2       20.63       19.94      1.23 o 
   2  10   2       39.85       31.78      2.24 o 
   3  10   2       84.38       85.23      2.85 o 
   4  10   2      342.68      354.87     11.48 o 
   5  10   2       22.84       19.74      3.11 o 
   6  10   2       68.41       71.18      4.99 o 
   7  10   2        4.77        7.26      2.87 o 
  -8  11   2        0.67        2.36      2.17 o 
  -7  11   2        0.16        2.68      2.17 o 
  -6  11   2        1.66        3.78      2.28 o 
  -5  11   2       17.56       18.52      2.35 o 
  -4  11   2        4.01        5.36      1.62 o 
  -3  11   2        0.00        1.62      1.16 o 
  -2  11   2      204.47      196.56      6.26 o 
  -1  11   2        1.56        5.95      5.54 o 
   0  11   2      555.00      518.58     30.20 o 
   1  11   2      366.26      367.62     10.62 o 
   2  11   2      505.74      488.89     11.38 o 
   3  11   2        0.17        2.27      1.36 o 
   4  11   2       23.82       26.85      3.17 o 
   5  11   2      126.78      113.44      5.68 o 
   6  11   2        0.32        3.17      2.55 o 
   7  11   2        1.64        4.96      2.62 o 
  -7  12   2       39.60       32.32      4.18 o 
  -6  12   2       92.70       86.67      5.18 o 
  -5  12   2       95.17      101.72      5.32 o 
  -4  12   2       19.84       25.48      3.17 o 
  -3  12   2      122.11      111.43      3.46 o 
  -2  12   2       17.72       11.50      1.43 o 
  -1  12   2      302.22      289.24      9.53 o 
   0  12   2       31.89       37.41      5.38 o 
   1  12   2       56.12       55.00      5.22 o 
   2  12   2      414.02      415.95     13.88 o 
   3  12   2      553.72      520.19     13.38 o 
   4  12   2        1.15        4.48      3.51 o 
   5  12   2       13.85       14.22      2.84 o 
   6  12   2       69.33       62.52      4.78 o 
   7  12   2        2.91        4.74      3.17 o 
  -7  13   2       44.76       28.61     18.66 o 
  -6  13   2        2.95        7.09      7.17 o 
  -5  13   2      191.39      210.27     15.00 o 
  -4  13   2       35.80       33.99      3.66 o 
  -3  13   2        7.49       10.60      2.00 o 
  -2  13   2        7.36        7.53      2.90 o 
  -1  13   2       58.79       74.93      5.87 o 
   0  13   2      350.83      337.27     32.52 o 
   1  13   2      402.25      378.43     13.94 o 
   2  13   2        5.85        5.89      1.70 o 
   3  13   2       35.58       34.67      2.77 o 
   4  13   2       59.83       54.85     11.45 o 
   5  13   2        1.32        2.45      2.33 o 
   6  13   2       28.85       18.83      5.54 o 
   7  13   2       26.88       16.71      5.62 o 
  -6  14   2      223.31      217.85     16.54 o 
  -5  14   2       21.80       22.41      5.71 o 
  -4  14   2       53.32       48.62      4.52 o 
  -3  14   2      117.30      105.62      9.90 o 
  -2  14   2      116.89      107.06      7.18 o 
  -1  14   2      182.53      172.34     16.01 o 
   0  14   2       16.95       16.56      3.36 o 
   1  14   2       71.66       78.08      5.74 o 
   2  14   2      239.30      253.69     10.30 o 
   3  14   2       13.44       11.60      4.81 o 
   4  14   2        7.85        9.05      6.68 o 
   5  14   2        3.36        9.29      4.40 o 
   6  14   2       24.47       23.64      6.85 o 
  -6  15   2       26.16       29.67      7.99 o 
  -5  15   2       27.63       28.28      7.34 o 
  -4  15   2       18.98       19.50      4.01 o 
  -3  15   2        1.46        2.64      1.99 o 
  -2  15   2       19.67       18.77      8.48 o 
  -1  15   2      113.08       98.95     11.49 o 
   0  15   2       45.36       36.42      4.79 o 
   1  15   2       31.21       26.41      5.05 o 
   2  15   2        7.09        8.39      2.74 o 
   3  15   2        1.13        7.34      6.68 o 
   4  15   2        0.08        4.32      5.05 o 
   5  15   2        4.00        3.26      4.32 o 
   6  15   2        7.50        4.56      4.24 o 
  -5  16   2        0.43        1.30      4.24 o 
  -4  16   2       98.50       99.35     11.90 o 
  -3  16   2        4.13        4.25      2.04 o 
  -2  16   2       22.00       24.48      4.10 o 
  -1  16   2       26.92       28.86      4.32 o 
   0  16   2       15.83       12.31      3.57 o 
   1  16   2      121.20      119.53      7.42 o 
   2  16   2       32.61       39.92     10.96 o 
   3  16   2        9.07       15.73      5.71 o 
   4  16   2        1.13        7.17      5.46 o 
   5  16   2       37.12       49.47      8.97 o 
  -5  17   2        1.44        2.12      4.56 o 
  -4  17   2        2.10        1.47      3.99 o 
  -3  17   2        0.01       -0.08      2.61 o 
  -2  17   2        0.58        0.95      2.52 o 
  -1  17   2        1.80        2.30      2.44 o 
   0  17   2       25.19       26.85      3.92 o 
   1  17   2        1.21        2.50      3.08 o 
   2  17   2       14.47        9.30      3.48 o 
   3  17   2       20.38       33.17      8.80 o 
   4  17   2       18.70       10.35      5.62 o 
  -4  18   2       15.34       12.63      5.46 o 
  -3  18   2       17.57       20.86      5.71 o 
  -2  18   2        3.31        2.11      2.51 o 
  -1  18   2        0.03        3.22      2.76 o 
   0  18   2       38.47       42.05      5.41 o 
   1  18   2       47.21       56.89      8.97 o 
   3  18   2       10.32       16.06      5.46 o 
   4  18   2       18.36       36.43      9.70 o 
  -3  19   2        0.75        3.83      4.48 o 
  -2  19   2        6.61        5.73      3.19 o 
  -1  19   2       43.56       48.74      5.30 o 
   0  19   2       53.70       53.08      7.09 o 
   1  19   2        0.42        2.99      2.78 o 
   2  19   2       21.91       31.13      7.34 o 
   3  19   2        4.74        4.97      4.40 o 
  -1  20   2       57.77       53.09      9.17 o 
   0  20   2        5.26        9.50      3.91 o 
   1  20   2        3.70       10.92      6.19 o 
  -9   1   3        0.91        2.97      3.48 o 
  -8   1   3       81.30       76.99      7.72 o 
  -7   1   3       21.48       29.42      6.19 o 
  -6   1   3      113.16      116.00      9.29 o 
  -5   1   3        8.94        9.31      4.43 o 
  -4   1   3     1551.82     1719.70     19.48 o 
  -3   1   3      525.93      477.21      8.29 o 
  -2   1   3      673.61      708.75      8.73 o 
  -1   1   3       54.61       45.56      1.61 o 
   0   1   3     1214.95     1122.62     27.87 o 
   1   1   3        0.29        4.22      1.90 o 
   2   1   3      539.89      509.87      9.40 o 
   3   1   3      139.44      130.12      2.55 o 
   4   1   3      156.86      160.71      3.57 o 
   5   1   3       21.36       19.86      1.74 o 
   6   1   3       63.74       60.25      6.54 o 
   7   1   3        1.07        6.28      4.70 o 
   8   1   3        3.70        1.55      4.81 o 
   9   1   3        0.73        8.01      5.34 o 
  -9   2   3        0.01        3.81      3.71 o 
  -8   2   3       64.20       57.26      7.50 o 
  -7   2   3       26.41       27.68      5.33 o 
  -6   2   3     2879.11     2962.06     52.49 o 
  -5   2   3       77.26       69.13      4.78 o 
  -4   2   3     4962.88     5350.13     75.47 o 
  -3   2   3        0.75        2.31      1.70 o 
  -2   2   3      536.75      498.02      5.87 o 
  -1   2   3      619.37      610.84      5.33 o 
   0   2   3     6344.88     6158.65     53.59 o 
   1   2   3       37.22       40.88      1.74 o 
   2   2   3     1794.69     1810.57     33.26 o 
   3   2   3      320.35      312.67      7.90 o 
   4   2   3       27.35       30.96      2.39 o 
   5   2   3      108.69      110.68      3.67 o 
   6   2   3        1.37        1.31      1.67 o 
   7   2   3        0.17        2.68      1.76 o 
   8   2   3       41.37       53.73      7.76 o 
   9   2   3        0.53        1.49      3.46 o 
  -9   3   3       15.36       20.28      5.75 o 
  -8   3   3      296.09      265.66     13.42 o 
  -7   3   3       23.05       20.15      4.14 o 
  -6   3   3      373.84      391.13     12.10 o 
  -5   3   3       41.23       38.36      4.14 o 
  -4   3   3      367.54      375.76      7.38 o 
  -3   3   3       24.92       26.24      1.71 o 
  -2   3   3      241.99      226.60      3.47 o 
  -1   3   3      267.21      252.03      2.53 o 
   0   3   3        0.16        1.85      0.75 o 
   1   3   3       17.40       11.46      1.20 o 
   2   3   3     1001.39      972.74     21.44 o 
   3   3   3      116.92      114.51      3.77 o 
   4   3   3       38.54       52.84      3.83 o 
   5   3   3       22.76       22.39      1.68 o 
   6   3   3      106.16      111.51      5.99 o 
   7   3   3        1.32        2.10      2.37 o 
   8   3   3        0.40        4.90      5.30 o 
  -9   4   3        0.03        1.48      3.22 o 
  -8   4   3        2.31        6.61      4.08 o 
  -7   4   3        4.35        3.79      2.28 o 
  -6   4   3      174.67      195.88      8.37 o 
  -5   4   3      183.81      149.42      6.20 o 
  -4   4   3        0.38        1.98      1.69 o 
  -3   4   3      657.64      571.29      6.78 o 
  -2   4   3      365.18      322.16      6.35 o 
  -1   4   3     1126.52     1191.67     13.36 o 
   0   4   3       87.35       91.83      2.47 o 
   1   4   3      794.32      770.72      8.59 o 
   2   4   3       30.87       54.17      3.91 o 
   3   4   3       43.29       58.28      5.44 o 
   4   4   3       91.04       99.17      5.42 o 
   5   4   3      129.46      123.03      5.74 o 
   6   4   3       36.26       39.16      4.38 o 
   7   4   3        0.01        3.30      2.49 o 
   8   4   3        5.43        5.59      4.55 o 
  -9   5   3       20.86       12.88      7.34 o 
  -8   5   3       67.47       66.38      6.80 o 
  -7   5   3       10.85       10.73      2.58 o 
  -6   5   3       31.95       36.66      3.57 o 
  -5   5   3       47.42       46.54      3.54 o 
  -4   5   3      265.11      267.99      6.66 o 
  -3   5   3      368.26      373.27      5.44 o 
  -2   5   3      447.61      430.22      5.08 o 
  -1   5   3      110.92       96.42      2.40 o 
   0   5   3      520.44      539.06      5.00 o 
   1   5   3      611.40      699.29      9.26 o 
   2   5   3        1.48        2.84      0.63 o 
   3   5   3      286.63      338.57      9.62 o 
   4   5   3      164.12      183.89     11.70 o 
   5   5   3      139.89      150.68     14.34 o 
   6   5   3       58.81       59.94      5.94 o 
   7   5   3        2.12        3.13      2.31 o 
   8   5   3       48.18       47.16     10.11 o 
  -9   6   3        2.03        5.32      4.12 o 
  -8   6   3        8.67        8.11      2.77 o 
  -7   6   3        1.90        4.95      2.81 o 
  -6   6   3        2.26        5.44      2.17 o 
  -5   6   3       88.21       98.69      5.73 o 
  -4   6   3       24.92       25.43      2.74 o 
  -3   6   3       93.90       99.26      3.50 o 
  -2   6   3     1278.35     1257.50     10.08 o 
  -1   6   3     1491.30     1647.20     17.48 o 
   0   6   3     1741.55     1872.08     20.96 o 
   1   6   3        0.78        2.59      1.16 o 
   2   6   3     1726.56     1877.65     25.45 o 
   3   6   3      187.42      229.90      8.34 o 
   4   6   3       25.15       30.16      4.05 o 
   5   6   3      346.57      369.79     14.60 o 
   6   6   3       11.00        8.16      2.89 o 
   7   6   3       85.50       83.60      6.06 o 
   8   6   3        1.52        5.07      4.52 o 
  -8   7   3        2.31        3.52      2.33 o 
  -7   7   3        1.46        3.62      2.59 o 
  -6   7   3       70.59       62.08      5.34 o 
  -5   7   3        0.35        3.34      1.88 o 
  -4   7   3       76.00       83.41      4.13 o 
  -3   7   3      759.94      797.75     14.55 o 
  -2   7   3      282.94      305.27      4.56 o 
  -1   7   3      402.14      417.67      9.55 o 
   0   7   3        5.40        1.46      0.84 o 
   1   7   3     1967.55     2105.93     17.27 o 
   2   7   3       78.86       78.80      2.22 o 
   3   7   3      892.57      899.87     21.03 o 
   4   7   3       12.05       16.25      3.22 o 
   5   7   3      274.07      270.37      9.85 o 
   6   7   3        2.24        3.50      3.07 o 
   7   7   3        7.42        6.14      2.67 o 
   8   7   3       27.49       16.90      5.16 o 
  -8   8   3       23.95       20.51      3.52 o 
  -7   8   3        2.18        4.02      2.43 o 
  -6   8   3       23.82       26.02      2.68 o 
  -5   8   3       63.10       74.00      3.74 o 
  -4   8   3        0.00        2.42      1.80 o 
  -3   8   3        0.38        2.72      1.34 o 
  -2   8   3        0.31        4.61      1.17 o 
  -1   8   3     1470.19     1640.78     25.67 o 
   0   8   3      604.85      679.58      7.70 o 
   1   8   3      268.14      285.20      6.82 o 
   2   8   3       53.10       52.99      2.03 o 
   3   8   3      111.11       97.88      2.68 o 
   4   8   3      266.98      272.25      8.61 o 
   5   8   3      117.83      129.32      6.42 o 
   6   8   3       11.51       11.55      3.23 o 
   7   8   3        0.22        3.16      2.57 o 
   8   8   3        1.45        5.92      3.46 o 
  -8   9   3        0.68        5.41      2.13 o 
  -7   9   3       57.77       52.42      5.82 o 
  -6   9   3       79.42       87.72      5.13 o 
  -5   9   3      120.17      138.51      5.02 o 
  -4   9   3       57.82       59.66      3.16 o 
  -3   9   3       12.40       15.00      1.62 o 
  -2   9   3      338.36      366.34      8.48 o 
  -1   9   3        2.17        2.73      0.95 o 
   0   9   3       41.83       52.72      1.55 o 
   1   9   3      154.73      159.51      3.36 o 
   2   9   3      166.37      145.22      3.89 o 
   3   9   3       77.58       66.44      2.66 o 
   4   9   3      244.92      264.33     12.92 o 
   5   9   3      242.10      251.70      9.05 o 
   6   9   3       29.44       31.86      5.29 o 
   7   9   3      123.41      137.85      8.50 o 
   8   9   3        0.42        5.21      2.70 o 
  -8  10   3       18.98       13.22      3.76 o 
  -7  10   3        0.19        2.28      2.31 o 
  -6  10   3       21.52       23.10      3.72 o 
  -5  10   3        5.13        7.70      2.01 o 
  -4  10   3       30.34       34.32      2.75 o 
  -3  10   3       29.86       31.83      1.77 o 
  -2  10   3      315.51      313.25      6.20 o 
  -1  10   3      730.74      722.58     26.81 o 
   0  10   3        4.96        4.44      1.89 o 
   1  10   3      532.96      493.17      9.82 o 
   2  10   3       57.93       63.41      2.96 o 
   3  10   3      655.31      588.02      9.85 o 
   4  10   3      424.67      429.57     12.54 o 
   5  10   3      335.51      347.43     13.08 o 
   6  10   3      137.12      129.66      7.15 o 
   7  10   3        6.92       10.25      3.59 o 
  -8  11   3        4.01        3.79      2.43 o 
  -7  11   3       39.24       44.42      6.56 o 
  -6  11   3        5.33        5.46      2.53 o 
  -5  11   3       10.14       11.40      2.58 o 
  -4  11   3       11.26        9.92      1.93 o 
  -3  11   3      130.37      134.41      4.13 o 
  -2  11   3      936.83      874.14      7.93 o 
  -1  11   3       36.23       36.60      3.08 o 
   0  11   3     1058.45     1015.39     19.18 o 
   1  11   3       56.05       66.56      2.45 o 
   2  11   3      274.00      273.75      9.63 o 
   3  11   3       51.95       51.39      2.46 o 
   4  11   3      206.47      227.14      7.98 o 
   5  11   3      486.00      494.59     11.34 o 
   6  11   3        7.59       10.46      4.16 o 
   7  11   3      101.15       97.60      8.04 o 
  -7  12   3       13.32        8.52      3.06 o 
  -6  12   3        1.15        2.86      1.93 o 
  -5  12   3       73.29       80.45      4.01 o 
  -4  12   3       85.67       89.81      6.80 o 
  -3  12   3       40.90       32.70      2.55 o 
  -2  12   3      500.27      485.35     17.56 o 
  -1  12   3      503.29      470.78     12.59 o 
   0  12   3       88.45       88.17      5.85 o 
   1  12   3     1073.22      992.64     29.34 o 
   2  12   3       21.03       22.00      1.71 o 
   3  12   3      794.55      745.64     13.55 o 
   4  12   3       90.97       96.08     12.92 o 
   5  12   3      137.97      140.48     16.01 o 
   6  12   3      135.29      140.36      7.56 o 
   7  12   3        3.51        4.89      3.22 o 
  -7  13   3        2.76        3.18      4.73 o 
  -6  13   3        0.08        4.65      5.05 o 
  -5  13   3        0.12        4.81      5.71 o 
  -4  13   3       11.32        9.63      1.72 o 
  -3  13   3        0.25        2.50      1.37 o 
  -2  13   3       80.96       99.01      6.60 o 
  -1  13   3      369.07      368.86     13.97 o 
   0  13   3      548.05      572.38     26.73 o 
   1  13   3       60.56       58.02      4.78 o 
   2  13   3      184.70      170.03      7.51 o 
   3  13   3       72.96       69.20      3.50 o 
   4  13   3       35.93       33.60      6.40 o 
   5  13   3       39.62       28.98      5.95 o 
   6  13   3        8.64        6.28      4.48 o 
  -6  14   3       17.74       15.08      5.87 o 
  -5  14   3      111.67      128.36     12.55 o 
  -4  14   3        1.57        5.70      3.03 o 
  -3  14   3       64.92       62.48      5.47 o 
  -2  14   3       49.42       39.86      4.72 o 
  -1  14   3        0.35        3.62      2.71 o 
   0  14   3      276.01      261.05     10.68 o 
   1  14   3      443.70      398.49     25.10 o 
   2  14   3        8.99        9.00      3.08 o 
   3  14   3        0.14        6.68      5.95 o 
   4  14   3        4.13        6.44      4.48 o 
   5  14   3        4.66        8.80      5.38 o 
   6  14   3        2.83        5.22      5.62 o 
  -6  15   3        1.00        4.89      4.65 o 
  -5  15   3       18.60       16.87      6.85 o 
  -4  15   3        7.96        4.72      2.66 o 
  -3  15   3      278.71      277.29     10.35 o 
  -2  15   3      371.75      366.48     16.42 o 
  -1  15   3       16.03       19.04      5.75 o 
   0  15   3       22.37       24.07      4.06 o 
   1  15   3       39.12       50.14      5.10 o 
   2  15   3       29.74       32.21      4.13 o 
   3  15   3       64.46       62.35      8.64 o 
   4  15   3       11.70       12.55      5.30 o 
   5  15   3       11.18       11.65      4.81 o 
  -5  16   3       67.77       65.53      9.45 o 
  -4  16   3       24.23       30.24      7.66 o 
  -3  16   3       19.33       15.89      4.48 o 
  -2  16   3       38.58       44.12      5.04 o 
  -1  16   3        6.66       11.50      3.12 o 
   0  16   3       44.71       32.29      4.32 o 
   1  16   3        1.00        3.42      2.77 o 
   2  16   3      110.74      118.10      6.74 o 
   3  16   3       17.31       23.72      7.17 o 
   4  16   3       39.19       36.51      7.58 o 
   5  16   3        2.48        1.71      3.83 o 
  -5  17   3        0.05        2.93      4.48 o 
  -4  17   3       26.38       45.48      8.88 o 
  -3  17   3        0.12        2.43      2.88 o 
  -2  17   3        9.82        3.88      2.77 o 
  -1  17   3       21.64       20.40      4.81 o 
   0  17   3        3.95        6.62      2.76 o 
   1  17   3       77.85       91.44      9.54 o 
   2  17   3       10.13        4.56      4.24 o 
   3  17   3      182.22      231.05     19.40 o 
   4  17   3        5.06        9.62      6.44 o 
  -4  18   3        1.39        3.26      4.08 o 
  -3  18   3       22.45       14.00      3.67 o 
  -2  18   3       36.27       39.94      5.40 o 
  -1  18   3        4.55        5.37      2.67 o 
   0  18   3       35.96       39.27      4.99 o 
   1  18   3       16.32       14.04      3.52 o 
   2  18   3       34.35       38.55      8.15 o 
   3  18   3       18.42       21.92      6.19 o 
  -3  19   3       37.69       32.44      7.91 o 
  -2  19   3      119.35      137.25     12.63 o 
  -1  19   3       15.03       12.33      3.73 o 
   0  19   3       88.45      110.37      7.78 o 
   1  19   3        6.50        2.99      2.39 o 
  -1  20   3       34.62       34.03      5.45 o 
   0  20   3        0.62        2.89      2.65 o 
   1  20   3        0.03        4.56      4.56 o 
  -9   0   4        0.09        8.07      7.74 o 
  -8   0   4       91.87       86.31     11.74 o 
  -7   0   4       43.88       42.71     10.02 o 
  -6   0   4      398.53      308.40     18.09 o 
  -5   0   4      866.37      640.84     29.75 o 
  -4   0   4     6607.05     5799.33     48.66 o 
  -3   0   4       71.58       80.63      9.82 o 
   0   0   4      228.99      182.32     10.02 o 
   1   0   4       13.97       13.45      2.45 o 
   2   0   4     1693.46     1694.06     19.40 o 
   3   0   4      393.99      498.16     17.36 o 
   4   0   4      178.54      170.49      7.59 o 
   5   0   4     1029.47     1171.74     35.98 o 
   6   0   4      192.23      195.24     20.46 o 
   7   0   4       78.07       68.05      9.94 o 
   8   0   4        0.37        2.85      6.85 o 
  -9   1   4        0.01        4.49      3.58 o 
  -8   1   4      215.80      222.74     12.52 o 
  -7   1   4       58.85       60.97      6.54 o 
  -6   1   4     2179.95     2359.76     57.31 o 
  -5   1   4        7.86        9.49      4.14 o 
  -4   1   4        0.49        4.50      3.19 o 
  -3   1   4       30.50       32.99      3.01 o 
  -2   1   4       26.66       26.29      1.81 o 
  -1   1   4      125.76      134.10      4.04 o 
   0   1   4     6157.63     5928.37     96.94 o 
   1   1   4      543.85      500.52      5.45 o 
   2   1   4      245.03      288.78      4.01 o 
   3   1   4      816.54      854.03     10.99 o 
   4   1   4     1478.47     1550.18     30.39 o 
   5   1   4       46.31       47.01      2.99 o 
   6   1   4       39.85       34.12      5.65 o 
   7   1   4      132.04      142.05     10.23 o 
   8   1   4        0.00        5.49      5.03 o 
  -9   2   4        3.96        3.53      3.52 o 
  -8   2   4        0.29        7.42      4.83 o 
  -7   2   4        1.29        5.38      4.20 o 
  -6   2   4      694.55      728.60     24.90 o 
  -5   2   4       45.57       56.91      5.99 o 
  -4   2   4     3273.49     3582.40     45.07 o 
  -3   2   4      713.42      710.17     15.00 o 
  -2   2   4      392.54      398.51      4.69 o 
  -1   2   4       86.29       71.22      3.06 o 
   0   2   4       65.13       66.98      3.20 o 
   1   2   4     1110.68     1166.76     13.98 o 
   2   2   4       75.12       72.70      2.23 o 
   3   2   4      213.89      200.12      3.17 o 
   4   2   4       38.51       44.44      3.04 o 
   5   2   4      419.72      462.16     10.89 o 
   6   2   4       29.98       32.35      3.75 o 
   7   2   4       38.48       34.37      7.99 o 
   8   2   4        3.98        7.92      5.11 o 
  -9   3   4        4.09        3.39      3.43 o 
  -8   3   4      258.83      257.66     15.65 o 
  -7   3   4       10.09       13.66      6.93 o 
  -6   3   4      274.55      257.86     11.67 o 
  -5   3   4        0.01        1.76      2.73 o 
  -4   3   4       65.89       51.42      3.67 o 
  -3   3   4      474.30      441.64      6.76 o 
  -2   3   4      291.16      278.44      3.34 o 
  -1   3   4        0.45        1.08      0.78 o 
   0   3   4      326.49      340.31      5.25 o 
   1   3   4      226.59      230.52     17.48 o 
   2   3   4      142.21      140.47      3.57 o 
   3   3   4      426.32      525.86     13.98 o 
   4   3   4      135.61      149.64      6.49 o 
   5   3   4        3.24        7.51      3.22 o 
   6   3   4      105.87      116.35      6.28 o 
   7   3   4        1.60        5.53      3.33 o 
   8   3   4        0.11        6.74      5.42 o 
  -9   4   4        0.74        0.04      3.79 o 
  -8   4   4       58.38       53.38     11.33 o 
  -7   4   4       21.10       14.29      5.87 o 
  -6   4   4      171.83      177.22      6.74 o 
  -5   4   4       31.75       35.46      3.60 o 
  -4   4   4       66.23       75.45      4.50 o 
  -3   4   4      179.93      156.07      4.58 o 
  -2   4   4       98.23      102.77      2.19 o 
  -1   4   4      186.76      174.02      3.78 o 
   0   4   4      666.73      627.85      6.07 o 
   1   4   4     1702.36     1750.79     15.24 o 
   2   4   4     1436.27     1403.39     13.60 o 
   3   4   4        2.24        3.63      2.00 o 
   4   4   4     1324.36     1407.11     31.96 o 
   5   4   4       37.74       32.85      3.67 o 
   6   4   4        7.95        6.16      2.87 o 
   7   4   4       10.80        8.08      3.62 o 
   8   4   4        2.69        3.87      4.55 o 
  -9   5   4        0.06        3.76      3.80 o 
  -8   5   4        0.12        1.28      3.01 o 
  -7   5   4       17.47       16.38      2.84 o 
  -6   5   4      281.23      291.11      9.56 o 
  -5   5   4       23.13       21.29      3.05 o 
  -4   5   4      818.27      828.14     19.72 o 
  -3   5   4        1.97        4.19      1.24 o 
  -2   5   4       17.10       19.46      1.25 o 
  -1   5   4        4.33        2.87      0.75 o 
   0   5   4       11.02       11.16      1.06 o 
   1   5   4     1797.23     1952.40     35.95 o 
   2   5   4        1.28        1.75      1.20 o 
   3   5   4     3531.84     3902.49     38.06 o 
   4   5   4       11.69       12.31      4.37 o 
   5   5   4      443.62      481.65     15.98 o 
   6   5   4       24.03       26.26      3.51 o 
   7   5   4      217.77      236.15      9.98 o 
   8   5   4       13.98       11.59      4.86 o 
  -9   6   4        1.97        0.48      3.25 o 
  -8   6   4       29.53       25.90      5.07 o 
  -7   6   4       30.47       28.73      3.07 o 
  -6   6   4       10.27       10.66      2.39 o 
  -5   6   4      425.82      426.52      8.37 o 
  -4   6   4      315.75      347.07      8.88 o 
  -3   6   4      560.10      517.24      9.83 o 
  -2   6   4     1331.74     1371.62     13.19 o 
  -1   6   4     1054.86      978.90      6.47 o 
   0   6   4      414.49      418.10      8.33 o 
   1   6   4      318.94      325.78      6.40 o 
   2   6   4      407.15      375.78      8.60 o 
   3   6   4       46.95       44.78      3.45 o 
   4   6   4       42.70       36.37      4.20 o 
   5   6   4       10.54        8.09      2.94 o 
   6   6   4        2.16        5.21      3.16 o 
   7   6   4       12.06        9.31      2.83 o 
   8   6   4       61.75       62.02      7.12 o 
  -9   7   4        0.13        3.91      3.66 o 
  -8   7   4       15.40       12.76      2.97 o 
  -7   7   4        6.88        7.97      3.19 o 
  -6   7   4        1.00        3.62      1.99 o 
  -5   7   4       16.31       17.17      2.68 o 
  -4   7   4        0.27        5.54      2.15 o 
  -3   7   4       49.64       51.68      2.76 o 
  -2   7   4      307.38      347.88      6.87 o 
  -1   7   4      417.97      371.84     16.22 o 
   0   7   4       72.57       89.07      3.65 o 
   1   7   4       59.26       55.42      2.54 o 
   2   7   4      436.43      460.21      8.79 o 
   3   7   4       76.80       74.58      4.21 o 
   4   7   4      318.37      331.00      8.65 o 
   5   7   4        0.69        2.81      2.70 o 
   6   7   4        0.74        2.17      2.43 o 
   7   7   4       95.94      107.23      6.73 o 
   8   7   4       11.49       13.09      4.75 o 
  -8   8   4        9.01        6.55      2.66 o 
  -7   8   4        3.89        3.19      2.04 o 
  -6   8   4       39.85       35.76      4.53 o 
  -5   8   4        9.93       12.07      2.39 o 
  -4   8   4       20.77       23.64      2.48 o 
  -3   8   4       91.94      101.53      3.68 o 
  -2   8   4        2.30        4.79      1.04 o 
  -1   8   4      214.99      230.98     12.39 o 
   0   8   4      593.36      611.04      8.49 o 
   1   8   4       27.32       21.94      1.63 o 
   2   8   4      324.88      324.09      6.69 o 
   3   8   4      105.85      103.26      4.96 o 
   4   8   4       35.12       46.76      4.19 o 
   5   8   4       54.52       52.27      4.38 o 
   6   8   4        1.86        3.92      2.96 o 
   7   8   4        0.75        3.96      2.72 o 
   8   8   4        0.78        6.00      4.08 o 
  -8   9   4        0.10        3.93      2.47 o 
  -7   9   4       23.23       26.26      3.83 o 
  -6   9   4        2.04        3.08      1.93 o 
  -5   9   4        7.75        7.92      2.09 o 
  -4   9   4        0.68        3.44      2.16 o 
  -3   9   4      114.19      110.55      3.64 o 
  -2   9   4      213.21      207.41      4.82 o 
  -1   9   4        0.30        3.15      2.08 o 
   0   9   4       26.56       23.25      2.29 o 
   1   9   4      105.34       91.78      2.97 o 
   2   9   4       47.00       46.15      2.07 o 
   3   9   4       14.00       10.38      1.40 o 
   4   9   4       99.21       98.70      5.16 o 
   5   9   4        1.88        5.49      2.62 o 
   6   9   4        7.07        8.85      3.20 o 
   7   9   4        9.70       11.69      3.55 o 
  -8  10   4       31.78       15.01      4.93 o 
  -7  10   4        2.13        4.90      2.39 o 
  -6  10   4      105.15       94.13      7.60 o 
  -5  10   4       33.67       36.71      3.13 o 
  -4  10   4      776.09      798.59     17.37 o 
  -3  10   4       30.00       32.71      1.97 o 
  -2  10   4      567.45      547.61      9.94 o 
  -1  10   4       38.40       36.00      1.80 o 
   0  10   4      473.02      447.04     10.24 o 
   1  10   4       73.16       65.70      2.48 o 
   2  10   4       32.39       28.43      1.79 o 
   3  10   4       88.32       77.65      3.22 o 
   4  10   4       37.24       39.96      4.16 o 
   5  10   4       42.82       46.82      4.23 o 
   6  10   4        7.33        9.06      4.66 o 
   7  10   4        1.00        5.33      2.65 o 
  -8  11   4        7.51        2.63      2.33 o 
  -7  11   4       18.82       24.52      5.28 o 
  -6  11   4       40.31       40.50      4.32 o 
  -5  11   4       53.85       62.11      4.70 o 
  -4  11   4       31.38       37.98      2.84 o 
  -3  11   4      274.19      288.16      8.13 o 
  -2  11   4      109.85       88.86      3.13 o 
  -1  11   4        7.08        6.96      1.21 o 
   0  11   4      394.91      350.21     11.35 o 
   1  11   4      529.69      466.12      7.00 o 
   2  11   4      289.90      298.38      6.86 o 
   3  11   4       47.09       48.37      2.50 o 
   4  11   4       17.42       23.47      3.42 o 
   5  11   4       19.54       21.96      3.19 o 
   6  11   4       11.99       10.43      2.91 o 
   7  11   4       15.25        9.41      3.00 o 
  -7  12   4       23.27       19.88      4.21 o 
  -6  12   4        1.90        2.71      2.21 o 
  -5  12   4       10.02        8.32      2.07 o 
  -4  12   4       22.67       29.14      2.53 o 
  -3  12   4       64.21       62.80      5.86 o 
  -2  12   4      791.73      876.21     34.96 o 
  -1  12   4      315.95      303.90     11.83 o 
   0  12   4      425.46      445.96     10.43 o 
   1  12   4        6.82        5.19      0.84 o 
   2  12   4       78.60       84.05      4.98 o 
   3  12   4       64.57       52.54      3.22 o 
   4  12   4      153.56      154.21      9.07 o 
   5  12   4       20.81       26.16      4.29 o 
   6  12   4      170.84      168.79     10.75 o 
   7  12   4        4.05        2.04      2.66 o 
  -7  13   4       14.66       10.11     10.60 o 
  -6  13   4       13.37       23.88     10.84 o 
  -5  13   4       21.82       22.43      3.78 o 
  -4  13   4      181.19      191.11      9.44 o 
  -3  13   4       81.53       73.21      5.63 o 
  -2  13   4       85.76       75.69      5.99 o 
  -1  13   4        0.64        3.33      3.00 o 
   0  13   4      138.15      125.59      6.13 o 
   1  13   4      573.86      473.17     16.51 o 
   2  13   4      135.43      125.19      6.28 o 
   3  13   4        0.34        1.12      1.92 o 
   4  13   4      140.07      130.29     13.69 o 
   5  13   4       12.97       14.31      5.50 o 
   6  13   4       65.42       64.79      9.37 o 
  -6  14   4       12.68        9.54      6.76 o 
  -5  14   4        9.85        2.12      4.65 o 
  -4  14   4      156.96      160.32      8.33 o 
  -3  14   4       63.07       58.90      5.62 o 
  -2  14   4       12.70        8.02      2.99 o 
  -1  14   4      204.90      180.61      8.53 o 
   0  14   4      133.36      144.83     10.60 o 
   1  14   4        1.71        4.37      2.76 o 
   2  14   4      118.56      112.72     11.41 o 
   3  14   4        9.18        4.24      4.24 o 
   4  14   4        2.42        1.96      4.32 o 
   5  14   4        8.37        7.74      4.40 o 
   6  14   4       23.77        7.66      4.48 o 
  -6  15   4       13.46       10.51      7.25 o 
  -5  15   4       29.03       32.19      7.74 o 
  -4  15   4        1.09        3.00      2.74 o 
  -3  15   4        3.98        1.79      3.34 o 
  -2  15   4        0.05        2.12      2.55 o 
  -1  15   4       52.61       40.14      4.98 o 
   0  15   4       37.20       35.78      7.17 o 
   1  15   4        0.51        3.29      2.47 o 
   2  15   4        5.38        2.94      2.50 o 
   3  15   4       16.95       16.30      6.11 o 
   4  15   4        6.90        2.20      3.91 o 
   5  15   4       18.21       25.51      7.09 o 
  -5  16   4        0.34       -0.08      3.75 o 
  -4  16   4        0.40        2.57      3.34 o 
  -3  16   4        9.48        8.63      3.27 o 
  -2  16   4        0.07        2.21      2.61 o 
  -1  16   4       57.45       56.13      5.36 o 
   0  16   4        5.84        6.30      3.10 o 
   1  16   4       23.62       21.09      3.39 o 
   2  16   4        3.96        3.59      5.87 o 
   3  16   4        1.14        5.05      5.87 o 
   4  16   4        0.18        3.10      3.83 o 
   5  16   4        0.68        3.34      5.87 o 
  -5  17   4        0.19        7.50      4.73 o 
  -4  17   4       32.16       20.21      6.03 o 
  -3  17   4        0.04        1.71      2.59 o 
  -2  17   4        1.41        4.44      2.62 o 
  -1  17   4        0.14        2.85      3.33 o 
   0  17   4       86.38       97.95      7.24 o 
   1  17   4        0.05        2.45      2.93 o 
   2  17   4        3.07        6.60      4.73 o 
   3  17   4       67.69       82.15     10.27 o 
   4  17   4        0.18       -0.16      3.42 o 
  -4  18   4        0.03        3.26      3.99 o 
  -3  18   4        0.52        3.40      3.30 o 
  -2  18   4       47.78       45.02      8.15 o 
  -1  18   4       34.97       39.00      5.07 o 
   0  18   4        1.26        5.57      3.39 o 
   1  18   4      109.79      123.07      8.69 o 
   2  18   4        0.49        1.55      4.65 o 
   3  18   4       30.16       45.31      8.72 o 
  -3  19   4       17.91       12.45     10.84 o 
  -2  19   4       23.57       25.09      4.72 o 
  -1  19   4        9.37        6.15      4.01 o 
   0  19   4       43.79       47.76      7.99 o 
   1  19   4        7.00        2.77      4.32 o 
   2  19   4        0.19        2.36      3.75 o 
  -1  20   4        0.84        3.50      3.20 o 
   0  20   4        0.07        3.36      3.05 o 
  -9   1   5       14.83        9.37      5.46 o 
  -8   1   5      314.40      293.44     14.34 o 
  -7   1   5       78.84       87.00      7.57 o 
  -6   1   5      326.18      357.42     13.80 o 
  -5   1   5       96.62      114.24      7.45 o 
  -4   1   5        2.47        4.56      3.05 o 
  -3   1   5      649.86      612.30     10.53 o 
  -2   1   5      278.41      295.42      4.25 o 
  -1   1   5       44.13       40.70      3.67 o 
   0   1   5     2210.21     2145.77     18.44 o 
   1   1   5      447.23      412.23      9.20 o 
   2   1   5      417.98      490.82      5.51 o 
   3   1   5       41.65       41.68      1.56 o 
   4   1   5      246.41      249.31      5.15 o 
   5   1   5        7.32        6.59      1.35 o 
   6   1   5        1.78        0.92      1.58 o 
   7   1   5        1.67        9.08      5.13 o 
   8   1   5        0.18        5.28      4.61 o 
  -9   2   5        9.14        5.97      3.81 o 
  -8   2   5      230.50      236.99     13.47 o 
  -7   2   5        8.19       16.52      5.16 o 
  -6   2   5      174.65      185.82      9.82 o 
  -5   2   5        1.26        6.05      4.36 o 
  -4   2   5        0.00        3.22      3.31 o 
  -3   2   5      256.19      289.55      7.89 o 
  -2   2   5      145.49      126.66      3.42 o 
  -1   2   5       46.01       41.16      2.93 o 
   0   2   5      224.39      233.96     11.82 o 
   1   2   5      538.05      460.13      5.78 o 
   2   2   5     2248.59     2220.32     24.37 o 
   3   2   5      164.06      179.88      4.37 o 
   4   2   5      115.33      120.65      3.14 o 
   5   2   5        7.62        6.15      1.10 o 
   6   2   5        0.59        1.46      1.77 o 
   7   2   5        2.06        7.32      5.20 o 
   8   2   5        0.92        4.64      5.17 o 
  -9   3   5        0.02        3.30      3.80 o 
  -8   3   5      593.16      603.73     14.02 o 
  -7   3   5       16.34       17.14      3.53 o 
  -6   3   5      604.24      651.94     22.52 o 
  -5   3   5      128.48      116.25      7.38 o 
  -4   3   5       27.02       33.64      3.24 o 
  -3   3   5      119.76      114.31      3.90 o 
  -2   3   5       52.44       61.78      1.93 o 
  -1   3   5      397.03      356.49      6.47 o 
   0   3   5     2885.51     2812.19     25.14 o 
   1   3   5      827.32      872.20      7.68 o 
   2   3   5      311.26      352.73      5.32 o 
   3   3   5      596.85      577.92     16.12 o 
   4   3   5       26.64       25.78      3.72 o 
   5   3   5        0.85        0.45      2.04 o 
   6   3   5       32.37       26.71      3.57 o 
   7   3   5        0.13        2.13      4.97 o 
   8   3   5        0.02        6.22      5.02 o 
  -9   4   5        5.05        6.33      3.56 o 
  -8   4   5      137.00      140.51     14.26 o 
  -7   4   5       12.75        9.76      3.07 o 
  -6   4   5       26.14       31.34      3.93 o 
  -5   4   5       27.51       35.47      3.60 o 
  -4   4   5      166.78      178.25      5.31 o 
  -3   4   5       67.06       48.41      2.84 o 
  -2   4   5       15.87       14.04      1.31 o 
  -1   4   5      128.11      157.47      2.35 o 
   0   4   5     1083.03     1137.98     24.36 o 
   1   4   5      614.60      653.42     14.96 o 
   2   4   5     1276.10     1454.64     21.76 o 
   3   4   5      569.20      597.51     11.70 o 
   4   4   5       25.83       22.30      3.47 o 
   5   4   5       42.52       38.70      4.24 o 
   6   4   5        4.89        2.01      2.45 o 
   7   4   5       12.35       12.30      5.07 o 
   8   4   5       61.32       57.39      7.31 o 
  -9   5   5        4.64        3.27      3.37 o 
  -8   5   5       21.95       13.58      4.48 o 
  -7   5   5      100.62      107.43      7.75 o 
  -6   5   5       12.68        7.96      2.62 o 
  -5   5   5        0.00        3.37      2.68 o 
  -4   5   5      147.24      154.81      5.70 o 
  -3   5   5        7.17        7.04      1.45 o 
  -2   5   5      415.00      447.10      8.63 o 
  -1   5   5        6.27       14.02      1.02 o 
   0   5   5     4458.47     4735.36     50.73 o 
   1   5   5       12.98       33.00      2.67 o 
   2   5   5       46.06       46.21      1.59 o 
   3   5   5       21.57       12.91      2.72 o 
   4   5   5       30.90       29.72      4.20 o 
   5   5   5       10.85       12.96      4.19 o 
   6   5   5        0.14        3.35      2.82 o 
   7   5   5       70.27       76.01      5.66 o 
   8   5   5        8.27        8.71      4.63 o 
  -9   6   5        0.17        2.81      3.34 o 
  -8   6   5        3.06        4.32      3.62 o 
  -7   6   5       16.52       14.42      2.55 o 
  -6   6   5       32.84       33.30      3.40 o 
  -5   6   5      172.09      178.88      6.25 o 
  -4   6   5       61.76       66.45      3.90 o 
  -3   6   5      158.93      156.96      5.77 o 
  -2   6   5      240.09      267.77      4.76 o 
  -1   6   5      418.49      390.45      7.23 o 
   0   6   5       85.42       83.00      2.44 o 
   1   6   5      416.04      497.38     11.11 o 
   2   6   5      129.48      161.73      5.92 o 
   3   6   5       43.07       48.85      3.82 o 
   4   6   5       87.02       95.80      5.27 o 
   5   6   5       45.03       48.87      4.91 o 
   6   6   5      182.06      201.20      7.70 o 
   7   6   5        2.02        5.96      3.14 o 
   8   6   5      205.16      210.83     11.75 o 
  -8   7   5        8.60        7.67      3.23 o 
  -7   7   5        0.51        4.51      2.21 o 
  -6   7   5       10.87       12.19      2.44 o 
  -5   7   5      249.35      244.14      7.91 o 
  -4   7   5        5.84        8.65      2.43 o 
  -3   7   5     1220.92     1333.34     26.03 o 
  -2   7   5      248.97      248.79      6.45 o 
  -1   7   5      342.28      391.59      5.73 o 
   0   7   5      181.20      225.77      6.53 o 
   1   7   5      225.91      192.26      6.05 o 
   2   7   5      261.73      307.60      7.82 o 
   3   7   5      136.91      147.41      6.13 o 
   4   7   5       40.70       55.97      5.42 o 
   5   7   5       36.17       38.49      4.59 o 
   6   7   5       35.98       30.69      5.27 o 
   7   7   5      142.51      130.03      7.67 o 
   8   7   5       12.40       11.71      4.71 o 
  -8   8   5       15.97        6.88      3.29 o 
  -7   8   5        9.67        7.44      2.51 o 
  -6   8   5       30.43       31.01      3.49 o 
  -5   8   5       10.53       13.29      2.52 o 
  -4   8   5      213.24      217.75      6.04 o 
  -3   8   5      116.02      133.99      4.81 o 
  -2   8   5        5.73        6.46      1.08 o 
  -1   8   5      127.90      144.54      4.87 o 
   0   8   5       48.89       52.95      3.26 o 
   1   8   5      216.19      230.79      4.98 o 
   2   8   5       39.49       40.62      2.08 o 
   3   8   5       17.69       15.51      2.75 o 
   4   8   5       84.91       90.80      4.98 o 
   5   8   5       56.38       58.58      4.95 o 
   6   8   5       89.68       84.41      6.33 o 
   7   8   5       34.88       43.72      5.11 o 
  -8   9   5        1.26        3.09      2.32 o 
  -7   9   5        0.40        2.80      2.20 o 
  -6   9   5       49.30       54.33      5.33 o 
  -5   9   5        8.00        7.26      1.80 o 
  -4   9   5      234.26      250.30      8.12 o 
  -3   9   5       17.23       15.24      2.34 o 
  -2   9   5       94.26       92.03      3.12 o 
  -1   9   5       13.02       16.82      2.64 o 
   0   9   5      317.76      308.92      8.58 o 
   1   9   5       50.44       48.89      2.89 o 
   2   9   5      328.41      322.00      7.81 o 
   3   9   5      242.75      241.68      9.82 o 
   4   9   5        6.62        5.80      2.51 o 
   5   9   5       50.99       47.18      4.40 o 
   6   9   5        4.94        5.53      3.55 o 
   7   9   5        0.12        3.04      2.62 o 
  -8  10   5       27.47       23.01      4.13 o 
  -7  10   5       42.28       46.44      5.46 o 
  -6  10   5       15.84       12.85      2.47 o 
  -5  10   5      144.39      142.25      6.13 o 
  -4  10   5      118.56      122.75      4.83 o 
  -3  10   5        0.00        2.36      2.40 o 
  -2  10   5      400.43      403.82     14.37 o 
  -1  10   5      315.66      306.18     17.96 o 
   0  10   5      695.40      686.52     15.24 o 
   1  10   5      175.95      162.30      4.01 o 
   2  10   5      440.93      452.43      6.21 o 
   3  10   5     1089.04     1106.54     26.13 o 
   4  10   5       10.42       11.27      3.89 o 
   5  10   5      143.13      152.44      6.76 o 
   6  10   5        1.00        3.73      3.49 o 
   7  10   5        4.87        4.72      2.53 o 
  -8  11   5        1.07        0.97      2.21 o 
  -7  11   5        2.24        3.94      2.95 o 
  -6  11   5      113.48      127.02      7.67 o 
  -5  11   5       10.83       10.28      2.99 o 
  -4  11   5      466.32      488.18      9.88 o 
  -3  11   5      790.81      853.97     21.08 o 
  -2  11   5       48.34       51.47      5.39 o 
  -1  11   5     1073.83      991.97     13.26 o 
   0  11   5      110.49       94.51      3.59 o 
   1  11   5     1983.36     1884.09     22.26 o 
   2  11   5     1360.92     1419.02     25.15 o 
   3  11   5      601.06      570.04     18.24 o 
   4  11   5      754.04      804.66     24.43 o 
   5  11   5        9.54       10.93      2.93 o 
   6  11   5      310.53      325.06     13.34 o 
   7  11   5        3.80        7.88      4.51 o 
  -7  12   5       14.14       14.51      4.65 o 
  -6  12   5       53.91       49.13      6.37 o 
  -5  12   5      155.99      152.93      6.79 o 
  -4  12   5       74.82       81.40      4.46 o 
  -3  12   5      541.08      596.82     11.14 o 
  -2  12   5       24.75       25.84      4.97 o 
  -1  12   5      115.62      116.92      9.05 o 
   0  12   5      925.97      948.69     38.45 o 
   1  12   5        1.84        3.60      1.39 o 
   2  12   5      332.85      344.39      9.73 o 
   3  12   5      227.72      214.01      7.05 o 
   4  12   5       80.01       84.70      6.10 o 
   5  12   5       34.42       31.64      5.01 o 
   6  12   5       20.84       18.43      4.38 o 
  -7  13   5       46.48       41.16     20.21 o 
  -6  13   5        6.16        7.01      3.59 o 
  -5  13   5        9.39        6.05      3.17 o 
  -4  13   5       62.72       66.82      6.09 o 
  -3  13   5      129.63      126.68      7.67 o 
  -2  13   5       21.06       27.04      3.96 o 
  -1  13   5      759.86      736.97     25.31 o 
   0  13   5       21.04       22.75      3.52 o 
   1  13   5      156.08      139.45      7.23 o 
   2  13   5       21.29       17.04      3.10 o 
   3  13   5       30.33       25.33      3.70 o 
   4  13   5       75.59       70.00      7.58 o 
   5  13   5       14.40       18.38      7.38 o 
   6  13   5       59.37       56.15      8.97 o 
  -6  14   5        0.94        2.93      4.81 o 
  -5  14   5       33.49       34.69      6.51 o 
  -4  14   5       21.79       18.91      4.10 o 
  -3  14   5      123.24      134.34     10.76 o 
  -2  14   5       54.37       49.90      5.30 o 
  -1  14   5       11.43       10.77      4.12 o 
   0  14   5      118.42      114.32      7.66 o 
   1  14   5        7.02        6.00      2.53 o 
   2  14   5       32.23       26.33      3.30 o 
   3  14   5       20.96       24.61      6.19 o 
   4  14   5       25.00       28.69      7.01 o 
   5  14   5       12.02        7.82      5.38 o 
   6  14   5        2.94        7.82      5.54 o 
  -6  15   5       21.46       13.94      7.17 o 
  -5  15   5        0.00        2.45      3.99 o 
  -4  15   5        0.67        4.81      5.05 o 
  -3  15   5       31.60       34.46      4.97 o 
  -2  15   5      140.51      145.13      8.20 o 
  -1  15   5       26.26       27.51      4.87 o 
   0  15   5       37.84       34.62      4.78 o 
   1  15   5       62.01       72.66      5.55 o 
   2  15   5       12.61       12.47      5.46 o 
   3  15   5        0.82        2.85      4.89 o 
   4  15   5       19.96       13.04      4.56 o 
   5  15   5        4.18        1.71      3.75 o 
  -5  16   5        6.06        7.66      4.40 o 
  -4  16   5       64.08       72.06      7.29 o 
  -3  16   5       16.02       11.72      3.25 o 
  -2  16   5        1.19        3.66      2.81 o 
  -1  16   5        0.38        1.54      2.82 o 
   0  16   5       20.47       20.80      3.67 o 
   1  16   5        1.95        2.20      2.17 o 
   2  16   5        0.18        1.96      3.83 o 
   3  16   5       17.32        6.93      4.08 o 
   4  16   5       12.31        8.23      4.73 o 
   5  16   5        4.09        4.97      4.16 o 
  -5  17   5        0.32       -0.33      3.75 o 
  -4  17   5       19.26       15.34      3.97 o 
  -3  17   5        2.21        4.53      3.67 o 
  -2  17   5        5.98       11.56      3.91 o 
  -1  17   5        6.29        5.86      3.07 o 
   0  17   5       68.52       70.85      5.99 o 
   1  17   5       34.73       26.57      5.71 o 
   2  17   5        1.01        0.90      3.26 o 
   3  17   5       33.77       30.40      7.82 o 
   4  17   5        1.92        8.23      5.87 o 
  -4  18   5       11.65       13.04      6.52 o 
  -3  18   5        4.67        4.48      5.05 o 
  -2  18   5       32.77       39.57      5.26 o 
  -1  18   5        9.77        8.98      3.59 o 
   0  18   5        2.24        6.60      4.08 o 
   1  18   5       64.64       51.35      8.48 o 
   2  18   5        0.18        4.65      4.56 o 
   3  18   5       83.96      105.87     12.23 o 
  -3  19   5       13.53       15.80      3.99 o 
  -2  19   5        0.28        1.75      3.43 o 
  -1  19   5       24.95       23.93      4.95 o 
   0  19   5        2.38        4.10      2.76 o 
   1  19   5       63.09       59.41      8.88 o 
   2  19   5        2.93        3.59      3.91 o 
  -9   0   6       14.85       10.92      7.58 o 
  -8   0   6      359.16      327.88     21.60 o 
  -7   0   6        3.75        6.76      5.46 o 
  -6   0   6       15.23       17.44      6.19 o 
  -5   0   6        3.14        5.05      5.22 o 
  -4   0   6      122.11      109.54      8.23 o 
  -3   0   6       10.57       22.41      4.97 o 
  -2   0   6     1722.16     1695.88     21.96 o 
  -1   0   6       28.80       37.90      3.82 o 
   0   0   6      907.56      812.15     14.91 o 
   1   0   6     3182.08     3350.41     84.15 o 
   2   0   6     1347.20     1550.87     26.98 o 
   3   0   6       52.08       42.89      3.23 o 
   4   0   6       16.89       10.13      2.69 o 
   5   0   6       50.42       46.93      3.68 o 
   6   0   6        7.55        6.28      6.44 o 
   7   0   6       19.46       12.31      7.09 o 
   8   0   6        8.40        9.21      9.78 o 
  -9   1   6        0.95        5.37      4.12 o 
  -8   1   6       36.97       38.18      6.13 o 
  -7   1   6       20.77       17.96      5.11 o 
  -6   1   6      232.70      228.89     11.04 o 
  -5   1   6        9.31        8.25      2.76 o 
  -4   1   6      898.24      927.42     20.43 o 
  -3   1   6      148.01      135.16      6.11 o 
  -2   1   6       62.76       66.25      2.62 o 
  -1   1   6       65.63       65.22      3.39 o 
   0   1   6     1960.20     2022.45     40.83 o 
   1   1   6     2112.66     2300.93     30.30 o 
   2   1   6       95.71       99.34      3.33 o 
   3   1   6     1579.33     1734.71     21.05 o 
   4   1   6       58.85       58.39      2.90 o 
   5   1   6       37.33       34.30      2.84 o 
   6   1   6        0.04        3.43      2.05 o 
   7   1   6       13.53       12.60      6.23 o 
   8   1   6       71.46       79.10      9.28 o 
  -9   2   6       24.71       58.00     31.17 o 
  -8   2   6      248.99      223.24     13.00 o 
  -7   2   6       11.79       13.21      4.25 o 
  -6   2   6        9.45       10.69      3.59 o 
  -5   2   6      103.89       86.32      6.50 o 
  -4   2   6      139.67      152.56      7.09 o 
  -3   2   6       79.93       82.20      4.72 o 
  -2   2   6      625.48      602.21     15.01 o 
  -1   2   6       32.81       45.62      2.22 o 
   0   2   6     2148.92     2271.82     79.14 o 
   1   2   6      256.74      284.15      4.76 o 
   2   2   6      752.34      806.36     15.02 o 
   3   2   6      188.60      190.36      6.99 o 
   4   2   6        3.06        4.10      0.95 o 
   5   2   6       67.15       66.81      4.42 o 
   6   2   6       17.77       16.78      2.92 o 
   7   2   6        0.26        4.16      4.92 o 
   8   2   6        1.14       -0.57      4.21 o 
  -9   3   6       11.08        7.62      4.23 o 
  -8   3   6      193.35      195.40     11.19 o 
  -7   3   6        1.93        4.05      2.89 o 
  -6   3   6      159.92      164.76      9.33 o 
  -5   3   6        0.08        4.16      3.17 o 
  -4   3   6      254.07      293.14      7.95 o 
  -3   3   6      333.40      340.81      7.28 o 
  -2   3   6       23.71       24.53      2.16 o 
  -1   3   6     2756.82     2689.73     17.86 o 
   0   3   6       30.27       27.69      2.18 o 
   1   3   6       77.95       69.15      3.67 o 
   2   3   6     1350.64     1502.55     17.98 o 
   3   3   6       16.83       19.42      3.03 o 
   4   3   6        1.08        5.23      2.58 o 
   5   3   6       25.25       24.77      3.43 o 
   6   3   6       35.54       38.60      4.83 o 
   7   3   6        3.44        6.14      5.23 o 
   8   3   6        5.33        6.05      5.18 o 
  -9   4   6        7.62        8.37      4.44 o 
  -8   4   6        1.11        3.95      3.52 o 
  -7   4   6        6.79        8.59      2.95 o 
  -6   4   6       18.38       15.52      3.34 o 
  -5   4   6        0.10        5.48      2.85 o 
  -4   4   6       13.36       11.42      2.45 o 
  -3   4   6       30.66       29.58      2.40 o 
  -2   4   6      900.02      850.13     19.87 o 
  -1   4   6     4297.77     4487.15     18.93 o 
   0   4   6      244.57      247.03      6.33 o 
   1   4   6     4416.78     4659.69    152.45 o 
   2   4   6      271.38      284.25      4.19 o 
   3   4   6      427.53      460.63     15.98 o 
   4   4   6      136.47      171.89      6.32 o 
   5   4   6      169.48      156.96      7.15 o 
   6   4   6        4.82        5.09      2.47 o 
   7   4   6        3.81       11.01      5.79 o 
   8   4   6        3.08        6.47      4.66 o 
  -9   5   6        9.85        4.85      3.17 o 
  -8   5   6       22.72       14.59      4.20 o 
  -7   5   6       21.28       19.79      3.62 o 
  -6   5   6       44.91       48.09      4.20 o 
  -5   5   6        0.13        4.29      2.36 o 
  -4   5   6        0.46        1.20      2.05 o 
  -3   5   6      266.64      287.32     10.67 o 
  -2   5   6      524.10      520.90      9.35 o 
  -1   5   6     2645.90     2867.39     26.66 o 
   0   5   6      233.36      248.70      4.95 o 
   1   5   6       29.07       23.50      2.73 o 
   2   5   6      941.20     1063.10     23.69 o 
   3   5   6       12.77       10.99      2.97 o 
   4   5   6        0.01        1.62      2.68 o 
   5   5   6        6.51        5.03      3.04 o 
   6   5   6       72.00       73.34      5.33 o 
   7   5   6        3.35        6.24      4.53 o 
   8   5   6       16.47        9.95      5.00 o 
  -9   6   6        0.30        2.50      3.17 o 
  -8   6   6       34.14       32.63      5.71 o 
  -7   6   6        4.09        5.24      3.33 o 
  -6   6   6       42.69       42.77      3.36 o 
  -5   6   6       19.80       20.72      2.86 o 
  -4   6   6       93.45       83.37      4.62 o 
  -3   6   6       15.94       20.10      2.40 o 
  -2   6   6        0.53        3.43      1.06 o 
  -1   6   6      827.40      812.76     10.94 o 
   0   6   6      131.82      153.16      3.98 o 
   1   6   6     1811.81     1945.94     88.84 o 
   2   6   6      318.80      354.28     13.74 o 
   3   6   6      125.31      135.15      5.92 o 
   4   6   6       57.18       57.25      4.32 o 
   5   6   6      357.75      373.74     15.95 o 
   6   6   6       43.68       41.84      4.32 o 
   7   6   6        0.62        3.79      2.43 o 
   8   6   6       17.32       16.47      5.91 o 
  -8   7   6        9.00        9.87      3.67 o 
  -7   7   6       27.73       28.19      3.69 o 
  -6   7   6       58.10       54.22      3.72 o 
  -5   7   6      145.59      138.54      5.95 o 
  -4   7   6       47.31       50.16      4.23 o 
  -3   7   6      100.77       91.20      5.67 o 
  -2   7   6      449.78      428.98      8.27 o 
  -1   7   6      153.72      149.48      7.88 o 
   0   7   6     1144.27     1127.33     13.64 o 
   1   7   6        0.15        2.16      1.09 o 
   2   7   6      311.47      322.46      7.76 o 
   3   7   6      286.08      278.06      8.89 o 
   4   7   6      130.84      130.26      6.32 o 
   5   7   6        2.21        6.90      3.79 o 
   6   7   6      207.42      224.74      9.02 o 
   7   7   6       10.39        7.88      3.11 o 
  -8   8   6       17.92       12.62      3.58 o 
  -7   8   6       72.51       67.00      4.84 o 
  -6   8   6        0.03        2.62      2.16 o 
  -5   8   6       83.55       86.11      4.64 o 
  -4   8   6      199.75      214.77      6.09 o 
  -3   8   6        3.31        3.26      2.00 o 
  -2   8   6        5.23        4.46      1.19 o 
  -1   8   6       11.67       11.95      1.38 o 
   0   8   6        4.44        4.39      0.94 o 
   1   8   6      146.51      134.76      6.16 o 
   2   8   6      331.24      315.88      7.38 o 
   3   8   6       11.60       12.62      2.88 o 
   4   8   6        0.30        3.15      2.43 o 
   5   8   6       78.77       90.16      6.06 o 
   6   8   6       64.81       78.45      7.85 o 
   7   8   6       26.54       31.20      4.61 o 
  -8   9   6       60.13       44.91      5.77 o 
  -7   9   6       13.93        9.31      3.11 o 
  -6   9   6      321.23      335.11      9.54 o 
  -5   9   6      162.47      182.05      7.64 o 
  -4   9   6       59.66       61.13      3.77 o 
  -3   9   6      368.32      392.35      7.74 o 
  -2   9   6        0.62        2.70      1.14 o 
  -1   9   6      554.17      560.29     27.20 o 
   0   9   6       22.77       18.90      3.18 o 
   1   9   6      529.81      541.57     14.19 o 
   2   9   6      118.53      106.84      3.77 o 
   3   9   6        1.22        3.17      2.27 o 
   4   9   6       39.26       39.60      4.25 o 
   5   9   6       61.20       66.15      5.34 o 
   6   9   6        2.52        5.60      2.93 o 
   7   9   6        7.12        7.71      3.64 o 
  -8  10   6       59.54       51.18      6.65 o 
  -7  10   6       46.95       44.88      4.74 o 
  -6  10   6       25.24       25.39      3.51 o 
  -5  10   6      279.68      286.12      7.99 o 
  -4  10   6       18.24       20.51      2.64 o 
  -3  10   6       60.92       50.67      5.47 o 
  -2  10   6       66.73       59.89      4.86 o 
  -1  10   6      106.92       86.79      3.33 o 
   0  10   6       17.90       16.81      2.17 o 
   1  10   6        0.99        1.75      0.94 o 
   2  10   6      679.32      705.23     13.27 o 
   3  10   6        0.83        3.53      2.62 o 
   4  10   6      172.33      182.70      7.20 o 
   5  10   6        2.12        3.91      3.04 o 
   6  10   6        3.51        5.75      2.99 o 
   7  10   6        2.02        1.76      2.55 o 
  -7  11   6       41.62       40.79      6.89 o 
  -6  11   6      160.97      163.19      7.02 o 
  -5  11   6       36.88       36.94      3.22 o 
  -4  11   6      379.83      414.48      9.44 o 
  -3  11   6        7.06        8.82      2.78 o 
  -2  11   6      308.98      350.89     13.69 o 
  -1  11   6      113.79      116.28      4.07 o 
   0  11   6       12.55        8.78      1.56 o 
   1  11   6       31.85       26.53      2.54 o 
   2  11   6       32.91       27.88      2.85 o 
   3  11   6        0.07        2.08      2.69 o 
   4  11   6      243.61      250.16     10.05 o 
   5  11   6       17.23       16.01      3.76 o 
   6  11   6       51.63       50.84      5.26 o 
  -7  12   6        1.67        3.02      2.15 o 
  -6  12   6       91.64       98.92      8.97 o 
  -5  12   6       37.32       37.68      3.88 o 
  -4  12   6        6.39        6.58      2.05 o 
  -3  12   6       82.66       80.03      4.56 o 
  -2  12   6      206.82      224.48     11.12 o 
  -1  12   6      933.04      884.85     38.79 o 
   0  12   6        9.83       12.92      1.92 o 
   1  12   6       61.64       60.01      3.22 o 
   2  12   6       54.26       40.48      2.44 o 
   3  12   6      181.68      178.25      9.47 o 
   4  12   6       53.94       48.02      6.85 o 
   5  12   6       49.87       43.97      4.11 o 
   6  12   6        8.51        4.21      3.05 o 
  -7  13   6       14.32       11.00      6.52 o 
  -6  13   6       24.38       19.56     13.04 o 
  -5  13   6       25.19       34.15     12.80 o 
  -4  13   6      221.30      239.16      8.20 o 
  -3  13   6      235.16      240.18     11.11 o 
  -2  13   6       51.81       63.03      5.94 o 
  -1  13   6       60.59       58.12      6.52 o 
   0  13   6       22.26       34.85      4.74 o 
   1  13   6       79.43       64.65      7.91 o 
   2  13   6       95.57      102.62      4.48 o 
   3  13   6       10.03        9.26      3.36 o 
   4  13   6       44.26       47.51      5.41 o 
   5  13   6       24.10       23.52      4.75 o 
   6  13   6       74.62       58.27      9.37 o 
  -6  14   6       19.73       15.49      7.74 o 
  -5  14   6       35.29       37.10      5.95 o 
  -4  14   6        3.20        4.73      2.61 o 
  -3  14   6      211.48      205.43      9.68 o 
  -2  14   6       86.44       84.84      9.82 o 
  -1  14   6      217.31      206.28     13.61 o 
   0  14   6       44.59       44.81      4.82 o 
   1  14   6       31.70       43.24      4.51 o 
   2  14   6        6.86        7.42      6.19 o 
   3  14   6       31.11       35.13      7.09 o 
   4  14   6       30.83       26.65      6.76 o 
   5  14   6        3.88        6.93      5.46 o 
  -6  15   6       18.32       11.82      6.36 o 
  -5  15   6       20.33       17.03     11.65 o 
  -4  15   6        0.11        1.79      4.16 o 
  -3  15   6        6.20        7.65      4.05 o 
  -2  15   6       76.53       73.78      6.20 o 
  -1  15   6       57.52       54.55      6.01 o 
   0  15   6       62.64       60.95      5.49 o 
   1  15   6       28.49       27.52      4.01 o 
   2  15   6       11.22        9.62      5.38 o 
   3  15   6        0.02        3.59      3.67 o 
   4  15   6        1.26        4.24      4.24 o 
  -5  16   6        0.24       10.11      7.34 o 
  -4  16   6       10.64       12.39      7.25 o 
  -3  16   6        4.96        1.98      2.76 o 
  -2  16   6        0.17        5.61      3.58 o 
  -1  16   6        7.51        7.37      2.76 o 
   0  16   6        1.76        0.73      2.30 o 
   1  16   6       10.52       13.74      3.50 o 
   2  16   6       14.52       12.88      5.54 o 
   3  16   6        0.00        5.38      3.99 o 
   4  16   6        4.09        8.64      4.56 o 
  -5  17   6        0.77        4.16      3.10 o 
  -4  17   6       11.10        9.89      3.48 o 
  -3  17   6        0.66        4.50      3.22 o 
  -2  17   6        0.02        2.14      2.60 o 
  -1  17   6        5.16        7.57      3.46 o 
   0  17   6        0.93        1.03      2.54 o 
   1  17   6        0.44        9.86      6.76 o 
   2  17   6        2.73        8.23      3.99 o 
   3  17   6       27.03       41.16      8.31 o 
  -3  18   6        0.01        3.79      2.62 o 
  -2  18   6       43.00       45.08      5.80 o 
  -1  18   6       39.19       40.16      5.53 o 
   0  18   6        5.00        5.64      3.53 o 
   1  18   6      172.27      187.61     14.34 o 
   2  18   6       32.52       47.11      8.23 o 
  -2  19   6        5.62        3.90      3.29 o 
  -1  19   6      177.08      203.11     10.58 o 
   0  19   6        0.02        2.13      3.38 o 
   1  19   6      120.39      130.81     12.31 o 
  -9   1   7        1.19        3.99      3.53 o 
  -8   1   7        2.28        2.00      3.23 o 
  -7   1   7        7.32       10.86      3.76 o 
  -6   1   7       13.78       20.16      4.06 o 
  -5   1   7       29.20       28.52      4.78 o 
  -4   1   7       63.35       42.72      4.48 o 
  -3   1   7       37.21       38.08      3.93 o 
  -2   1   7       63.34       62.44     11.80 o 
  -1   1   7      946.37      926.95     11.93 o 
   0   1   7     1608.55     1541.08     41.48 o 
   1   1   7        4.53        5.32      2.24 o 
   2   1   7      205.57      176.08      7.08 o 
   3   1   7       34.60       26.96      2.33 o 
   4   1   7       11.49       14.08      1.24 o 
   5   1   7        1.37        1.81      0.78 o 
   6   1   7        0.13        1.83      4.37 o 
   7   1   7        3.76        7.50      5.39 o 
   8   1   7        1.94        1.91      4.51 o 
  -9   2   7       12.32        9.54      4.28 o 
  -8   2   7       46.37       48.65      6.63 o 
  -7   2   7       11.46       10.10      4.54 o 
  -6   2   7       27.45       30.37      4.54 o 
  -5   2   7      109.85      110.91      7.17 o 
  -4   2   7       33.88       19.00      3.39 o 
  -3   2   7       14.70       28.27      2.94 o 
  -2   2   7     3739.66     3906.91    113.51 o 
  -1   2   7     2466.19     2470.41    104.57 o 
   0   2   7        0.06        2.40      1.79 o 
   1   2   7     1102.53     1174.24     14.77 o 
   2   2   7       17.07       22.80      2.09 o 
   3   2   7       38.16       26.49      1.95 o 
   4   2   7       16.83       17.84      1.48 o 
   5   2   7       12.63       16.20      2.97 o 
   6   2   7        2.10        3.98      4.35 o 
   7   2   7       13.44       17.29      5.24 o 
   8   2   7       25.60       19.49      5.28 o 
  -9   3   7        0.29       -0.11      2.98 o 
  -8   3   7        1.80        3.48      3.54 o 
  -7   3   7        0.35        2.54      2.93 o 
  -6   3   7       75.31       68.94      5.20 o 
  -5   3   7       79.92       80.41      5.45 o 
  -4   3   7        3.58        8.93      3.41 o 
  -3   3   7      261.66      266.03      6.74 o 
  -2   3   7        2.63        3.96      1.34 o 
  -1   3   7     1194.43     1185.71     29.82 o 
   0   3   7      311.98      245.33      5.11 o 
   1   3   7     3078.52     3299.34    181.54 o 
   2   3   7        1.37        2.75      2.07 o 
   3   3   7      318.73      317.35      7.62 o 
   4   3   7       25.77       22.27      3.28 o 
   5   3   7        0.22        1.79      2.32 o 
   6   3   7        4.57        1.99      2.11 o 
   7   3   7       37.75       35.36      7.62 o 
   8   3   7        6.80       11.76      5.39 o 
  -9   4   7       15.62       16.04      4.57 o 
  -8   4   7       91.43       75.59     18.38 o 
  -7   4   7        2.79        5.53      4.35 o 
  -6   4   7       61.25       68.02      4.92 o 
  -5   4   7        0.02        5.76      2.71 o 
  -4   4   7       97.38       92.61      5.19 o 
  -3   4   7      114.30      110.42      4.64 o 
  -2   4   7      170.75      171.21     10.21 o 
  -1   4   7      311.76      387.05      9.13 o 
   0   4   7      234.24      232.74      6.94 o 
   1   4   7       11.94       11.64      2.50 o 
   2   4   7       69.92       67.93      2.99 o 
   3   4   7       31.56       37.91      3.57 o 
   4   4   7        3.24        3.87      2.83 o 
   5   4   7       37.44       36.67      4.13 o 
   6   4   7        8.56        6.23      2.62 o 
   7   4   7       44.53       41.93      8.07 o 
   8   4   7       41.31       42.00      7.28 o 
  -9   5   7        8.04        7.91      3.71 o 
  -8   5   7       10.67       10.31      3.12 o 
  -7   5   7       37.75       39.24      4.65 o 
  -6   5   7       11.84       12.55      3.01 o 
  -5   5   7        0.63        3.04      2.70 o 
  -4   5   7       78.09       80.06      4.94 o 
  -3   5   7        4.10        2.95      2.37 o 
  -2   5   7      148.53      160.20      7.67 o 
  -1   5   7      218.03      279.16      8.60 o 
   0   5   7     1858.84     1955.25     25.22 o 
   1   5   7       27.32       27.53      2.49 o 
   2   5   7       50.93       55.25      3.63 o 
   3   5   7       25.51       23.44      4.23 o 
   4   5   7       70.05       70.30      5.44 o 
   5   5   7       37.70       35.54      4.97 o 
   6   5   7      402.63      394.51     10.43 o 
   7   5   7       42.13       42.23      6.79 o 
   8   5   7       98.64       96.75      9.69 o 
  -9   6   7        9.58        8.15      4.14 o 
  -8   6   7        0.18        2.07      3.03 o 
  -7   6   7       15.48       18.40      3.66 o 
  -6   6   7        0.89        2.37      2.92 o 
  -5   6   7       55.74       62.61      4.02 o 
  -4   6   7      133.14      150.94      5.58 o 
  -3   6   7      226.77      218.10      6.62 o 
  -2   6   7     2413.38     2624.01     37.71 o 
  -1   6   7      599.08      550.62     31.99 o 
   0   6   7      525.50      517.92     22.20 o 
   1   6   7       66.14       73.41      4.18 o 
   2   6   7       10.38       11.35      1.47 o 
   3   6   7      367.82      391.85     12.52 o 
   4   6   7       49.65       45.58      4.32 o 
   5   6   7      494.26      538.10     17.29 o 
   6   6   7        0.17        3.39      2.61 o 
   7   6   7      125.33      134.24      9.66 o 
  -8   7   7        5.77        6.50      3.77 o 
  -7   7   7       25.60       22.30      4.50 o 
  -6   7   7       54.08       54.58      4.12 o 
  -5   7   7        0.06        2.45      2.08 o 
  -4   7   7      100.23      108.57      4.52 o 
  -3   7   7       75.52       83.28      5.99 o 
  -2   7   7      119.68      104.37      4.67 o 
  -1   7   7      127.02      126.30      6.56 o 
   0   7   7       27.35       29.95      3.39 o 
   1   7   7      438.04      436.90     40.46 o 
   2   7   7        2.96        2.07      1.32 o 
   3   7   7      462.46      427.10      9.72 o 
   4   7   7      476.77      498.55     39.49 o 
   5   7   7        5.72       10.34      3.59 o 
   6   7   7      496.94      496.09     15.09 o 
   7   7   7       14.07        8.07      4.45 o 
  -8   8   7        9.31        8.49      6.23 o 
  -7   8   7        9.27       11.57      3.19 o 
  -6   8   7       33.81       35.34      3.60 o 
  -5   8   7       13.25       17.30      2.51 o 
  -4   8   7        6.64        6.15      2.01 o 
  -3   8   7       45.19       48.91      5.96 o 
  -2   8   7      189.48      177.17      5.89 o 
  -1   8   7      120.21      111.77     10.65 o 
   0   8   7        6.25        6.90      1.99 o 
   1   8   7      404.72      403.30     30.60 o 
   2   8   7      926.66      937.31     17.40 o 
   3   8   7      141.02      143.21      6.01 o 
   4   8   7      298.43      302.98     13.25 o 
   5   8   7       61.45       59.50      6.15 o 
   6   8   7        1.97        3.34      2.59 o 
   7   8   7        3.40        3.24      2.23 o 
  -8   9   7       20.56       20.84      5.04 o 
  -7   9   7       47.28       45.32      4.53 o 
  -6   9   7        0.00        3.00      2.11 o 
  -5   9   7       25.06       21.65      3.44 o 
  -4   9   7       25.36       26.27      3.29 o 
  -3   9   7       17.99       18.44      3.96 o 
  -2   9   7      633.72      610.21     31.13 o 
  -1   9   7       59.06       66.09      5.35 o 
   0   9   7      475.16      438.26     31.88 o 
   1   9   7      255.99      240.04     16.18 o 
   2   9   7       29.52       28.52      2.34 o 
   3   9   7       36.30       41.34      4.09 o 
   4   9   7      219.60      216.25      8.08 o 
   5   9   7       71.61       78.30      6.52 o 
   6   9   7        0.00        4.09      3.23 o 
   7   9   7        2.52        4.69      3.20 o 
  -8  10   7       67.23       62.96      7.37 o 
  -7  10   7        0.12        3.56      2.78 o 
  -6  10   7      206.93      235.64      7.10 o 
  -5  10   7       97.51       99.97      5.50 o 
  -4  10   7       10.04        9.35      2.57 o 
  -3  10   7       89.61       92.70      7.61 o 
  -2  10   7       15.25       11.62      2.33 o 
  -1  10   7      875.70      783.75     24.65 o 
   0  10   7     1235.84     1140.58     58.19 o 
   1  10   7      321.70      350.03     10.11 o 
   2  10   7      344.94      358.95     10.45 o 
   3  10   7      114.27      108.69      7.40 o 
   4  10   7      366.74      331.00     17.76 o 
   5  10   7       41.23       38.45      4.37 o 
   6  10   7       21.16       18.41      5.71 o 
   7  10   7       15.30        9.35      3.28 o 
  -7  11   7      112.32      109.16      8.53 o 
  -6  11   7       24.00       26.66      3.65 o 
  -5  11   7       93.72       88.59      5.86 o 
  -4  11   7        1.46        3.75      1.35 o 
  -3  11   7        0.00        0.83      0.87 o 
  -2  11   7     1390.25     1442.37     47.31 o 
  -1  11   7       42.66       43.11      7.22 o 
   0  11   7      388.27      372.38     25.47 o 
   1  11   7     1123.11     1181.15     15.05 o 
   2  11   7      211.99      198.37      6.62 o 
   3  11   7        5.24        9.68      2.45 o 
   4  11   7        9.74       13.19      3.07 o 
   5  11   7       56.32       49.77      4.97 o 
   6  11   7       48.31       42.78      4.51 o 
  -7  12   7        0.00        1.75      1.88 o 
  -6  12   7       20.06       23.15      3.33 o 
  -5  12   7      186.64      200.19     10.47 o 
  -4  12   7      157.42      160.70      7.71 o 
  -3  12   7      409.87      428.42      9.56 o 
  -2  12   7       32.65       34.59      6.40 o 
  -1  12   7      577.45      602.58     45.76 o 
   0  12   7      313.96      321.34     16.10 o 
   1  12   7       69.46       75.63      3.27 o 
   2  12   7      349.15      316.45      8.74 o 
   3  12   7      125.90      131.70      6.89 o 
   4  12   7      224.65      215.22     13.20 o 
   5  12   7        0.12        2.38      3.51 o 
   6  12   7        5.02        5.17      3.15 o 
  -7  13   7       12.28       10.27      5.22 o 
  -6  13   7        0.31        7.99      4.65 o 
  -5  13   7      240.79      268.24     13.00 o 
  -4  13   7       22.37       25.25      5.36 o 
  -3  13   7      121.57      118.97     11.99 o 
  -2  13   7      276.13      298.32     12.54 o 
  -1  13   7      138.33      150.69     36.68 o 
   0  13   7       95.46      105.81      6.74 o 
   1  13   7       38.55       37.92      7.04 o 
   2  13   7       54.80       56.14      4.84 o 
   3  13   7        5.65        6.56      2.82 o 
   4  13   7        3.73        2.71      2.93 o 
   5  13   7       38.45       38.55      9.37 o 
  -6  14   7        4.03        9.21      4.97 o 
  -5  14   7        2.22        4.62      3.51 o 
  -4  14   7        3.21        6.09      3.70 o 
  -3  14   7       80.10       79.24      8.94 o 
  -2  14   7       58.63       61.88      8.60 o 
  -1  14   7        0.67        4.09      3.06 o 
   0  14   7       19.83       20.01      5.80 o 
   1  14   7       68.42       67.32      9.05 o 
   2  14   7       14.87       17.44      5.30 o 
   3  14   7       10.82        9.37      4.08 o 
   4  14   7        0.05       -0.33      4.08 o 
   5  14   7        6.26       11.17      6.11 o 
  -6  15   7        7.14        7.42      4.65 o 
  -5  15   7       94.44       94.62      9.74 o 
  -4  15   7       25.31       21.36      4.98 o 
  -3  15   7       14.41       12.30      4.74 o 
  -2  15   7      103.34      113.25      9.76 o 
  -1  15   7        0.01        1.30      1.80 o 
   0  15   7       60.62       58.65      8.12 o 
   1  15   7        1.63        0.19      1.87 o 
   2  15   7       53.63       55.26      8.48 o 
   3  15   7       32.80       26.57      6.93 o 
   4  15   7        7.20        5.95      5.87 o 
   5  15   7        3.35       11.08      5.87 o 
  -5  16   7        0.18        2.12      3.50 o 
  -4  16   7       28.41       21.36      5.35 o 
  -3  16   7        0.01        4.61      2.85 o 
  -2  16   7        1.44        2.09      2.03 o 
  -1  16   7       68.31       80.34      9.59 o 
   0  16   7        7.45        9.26      3.54 o 
   1  16   7       64.43      103.59     10.68 o 
   2  16   7        9.43        4.97      4.16 o 
   3  16   7       26.15       27.87      6.44 o 
   4  16   7        0.04        1.39      3.91 o 
  -4  17   7        5.42        5.91      2.87 o 
  -3  17   7       32.95       30.58      5.74 o 
  -2  17   7        5.49        3.48      3.16 o 
  -1  17   7       34.69       31.47      6.66 o 
   0  17   7       20.95       13.53      5.01 o 
   1  17   7       10.78       17.12      6.93 o 
   2  17   7       17.08       17.03      6.52 o 
   3  17   7       26.37       17.77      6.19 o 
  -3  18   7        6.14        5.11      3.18 o 
  -2  18   7        6.48        4.22      3.11 o 
  -1  18   7       39.22       38.99      7.10 o 
   0  18   7        2.52        3.95      3.07 o 
   1  18   7      117.64      141.40     12.96 o 
  -2  19   7       12.47       12.26      3.86 o 
  -1  19   7       32.10       37.35     11.21 o 
   0  19   7        0.70        3.67      6.36 o 
  -9   0   8        0.13        5.13      6.76 o 
  -8   0   8        3.00        7.42      5.05 o 
  -7   0   8       13.10       13.20      4.73 o 
  -6   0   8      385.80      433.58     24.12 o 
  -5   0   8        6.98        1.87      3.83 o 
  -4   0   8        0.34        0.82      3.83 o 
  -3   0   8        1.00        1.14      2.69 o 
  -2   0   8      618.48      708.24     19.32 o 
   0   0   8       47.98       43.93      6.44 o 
   1   0   8     2279.72     2678.43     44.66 o 
   2   0   8       38.26       44.90      3.16 o 
   3   0   8        6.15        6.27      1.51 o 
   4   0   8       12.26        7.30      3.14 o 
   5   0   8      108.82      110.12      5.71 o 
   6   0   8      605.45      650.46     24.45 o 
   7   0   8       12.16       11.08      7.74 o 
  -9   1   8        0.10        3.38      3.31 o 
  -8   1   8        6.46        9.92      3.81 o 
  -7   1   8        0.77        3.54      3.26 o 
  -6   1   8       54.77       54.15      5.66 o 
  -5   1   8        8.40       13.60      3.82 o 
  -4   1   8      218.48      243.35     10.78 o 
  -3   1   8       86.25       94.91      7.80 o 
  -2   1   8       10.92        4.29      2.23 o 
  -1   1   8      833.00      978.49     22.90 o 
   0   1   8      406.32      473.14     10.17 o 
   1   1   8       18.46       17.21      2.05 o 
   2   1   8       44.81       35.82      2.47 o 
   3   1   8       16.48       14.71      1.71 o 
   4   1   8      131.97      124.18      7.69 o 
   5   1   8      252.58      266.78      8.47 o 
   6   1   8       17.03       22.82      5.83 o 
   7   1   8      252.86      272.12     15.85 o 
   8   1   8       29.13       25.95      6.82 o 
  -9   2   8        5.06        5.55      2.58 o 
  -8   2   8        9.65        8.07      3.52 o 
  -7   2   8        0.99        4.32      3.93 o 
  -6   2   8       47.16       39.05      5.08 o 
  -5   2   8      194.18      183.76     12.80 o 
  -4   2   8      165.11      166.24      8.54 o 
  -3   2   8      883.11      907.07     16.42 o 
  -2   2   8      180.87      190.48      6.96 o 
  -1   2   8       67.01       61.37      7.09 o 
   0   2   8      433.31      501.28     21.19 o 
   1   2   8        0.03        2.31      3.28 o 
   2   2   8        0.43        4.00      3.18 o 
   3   2   8        5.34        7.86      1.72 o 
   4   2   8       85.73       84.52      2.87 o 
   5   2   8       16.33       12.13      2.53 o 
   6   2   8       86.82       97.91      8.62 o 
   7   2   8       13.61       13.62      4.98 o 
   8   2   8       48.41       35.70     11.00 o 
  -9   3   8        0.05        0.57      3.03 o 
  -8   3   8        0.88        4.34      2.96 o 
  -7   3   8        0.01        3.39      3.04 o 
  -6   3   8       15.13       15.12      3.57 o 
  -5   3   8       24.93       19.09      3.17 o 
  -4   3   8       13.66       15.85      3.08 o 
  -3   3   8     1445.83     1549.37     24.59 o 
  -2   3   8     2399.11     2501.58     26.51 o 
  -1   3   8     1099.10     1196.51     26.73 o 
   0   3   8       33.67       51.78      3.84 o 
   1   3   8       89.02       96.86      7.29 o 
   2   3   8       47.80       57.33      5.58 o 
   3   3   8        4.77        5.27      1.23 o 
   4   3   8       34.71       37.27      3.90 o 
   5   3   8       14.50       18.48      3.22 o 
   6   3   8       17.72       23.35      6.11 o 
   7   3   8       14.64       12.87      5.41 o 
  -9   4   8        5.82        5.68      4.18 o 
  -8   4   8        4.99        5.64      3.43 o 
  -7   4   8        5.66        6.93      5.41 o 
  -6   4   8       41.40       43.00      5.94 o 
  -5   4   8      429.88      470.40     16.26 o 
  -4   4   8       54.45       55.13      6.06 o 
  -3   4   8      861.92      907.37     42.31 o 
  -2   4   8        0.00        3.27      1.52 o 
  -1   4   8      225.46      257.62     12.55 o 
   0   4   8     1030.11     1000.01     62.14 o 
   1   4   8       33.30       29.86      3.08 o 
   2   4   8       24.64       21.79      2.53 o 
   3   4   8       32.80       27.20      1.73 o 
   4   4   8       72.38       79.54      7.64 o 
   5   4   8       14.55       18.66      5.50 o 
   6   4   8        5.54        8.55      3.27 o 
   7   4   8       64.97       57.74      9.62 o 
  -9   5   8       13.45        8.30      3.82 o 
  -8   5   8        0.00        2.36      2.53 o 
  -7   5   8       52.65       60.90      5.64 o 
  -6   5   8        0.16        2.90      3.01 o 
  -5   5   8       34.79       38.71      4.02 o 
  -4   5   8      322.02      345.09     10.71 o 
  -3   5   8      771.23      827.48     20.45 o 
  -2   5   8       80.96       67.48      6.28 o 
  -1   5   8      329.76      380.20     16.38 o 
   0   5   8      217.98      192.62      7.16 o 
   1   5   8       54.23       42.77      3.05 o 
   2   5   8      213.72      239.44      8.30 o 
   3   5   8       23.48       21.43      4.52 o 
   4   5   8       10.55        8.36      3.18 o 
   5   5   8      131.24      142.24      9.14 o 
   6   5   8        8.40        9.20      2.96 o 
   7   5   8        5.73        5.54      5.16 o 
  -8   6   8        8.50        8.49      3.25 o 
  -7   6   8        1.41        5.00      2.97 o 
  -6   6   8       17.69       20.89      3.68 o 
  -5   6   8      118.74      127.40      7.69 o 
  -4   6   8      329.35      349.30      9.01 o 
  -3   6   8      435.76      496.12     13.64 o 
  -2   6   8       47.00       35.07      3.89 o 
  -1   6   8        0.36       -0.73      5.30 o 
   0   6   8       12.23       21.76      5.30 o 
   1   6   8      580.40      532.17     52.81 o 
   2   6   8      177.64      158.28      4.68 o 
   3   6   8      147.29      153.80      6.51 o 
   4   6   8      275.67      259.94      8.67 o 
   5   6   8       18.27       16.26      3.66 o 
   6   6   8        2.90        4.29      2.50 o 
   7   6   8      182.95      193.63     10.89 o 
  -8   7   8        0.00        2.75      3.28 o 
  -7   7   8       15.53       20.65      3.71 o 
  -6   7   8      152.75      155.93      8.47 o 
  -5   7   8       71.88       63.89      4.89 o 
  -4   7   8       25.63       30.94      3.33 o 
  -3   7   8      395.03      399.81     12.36 o 
  -2   7   8       52.21       51.29      3.07 o 
  -1   7   8       84.27      100.90     10.11 o 
   0   7   8      919.44      931.55     39.61 o 
   1   7   8       50.87       50.64      4.20 o 
   2   7   8       13.50       11.29      3.91 o 
   3   7   8      395.22      409.45     11.61 o 
   4   7   8      226.44      217.13      9.74 o 
   5   7   8       57.54       60.20      4.88 o 
   6   7   8        2.89        4.22      3.11 o 
   7   7   8       12.94       11.85      4.77 o 
  -8   8   8      115.54       92.58      8.35 o 
  -7   8   8       33.25       37.60      4.84 o 
  -6   8   8        8.78        8.32      3.22 o 
  -5   8   8       40.59       42.75      3.92 o 
  -4   8   8      121.07      128.75      7.18 o 
  -3   8   8      112.86      119.76      6.08 o 
  -2   8   8       49.27       58.35     11.74 o 
  -1   8   8       68.85       61.09      5.50 o 
   0   8   8        2.16        2.53      8.72 o 
   1   8   8      301.95      272.74     39.73 o 
   2   8   8      555.05      509.63     25.26 o 
   3   8   8      105.75      101.31      5.44 o 
   4   8   8      322.64      282.99      9.33 o 
   5   8   8       70.18       64.96      5.11 o 
   6   8   8        1.36        6.15      3.17 o 
   7   8   8        1.31        5.91      4.13 o 
  -8   9   8        6.24        5.08      3.31 o 
  -7   9   8      182.80      199.45      9.63 o 
  -6   9   8       18.87       22.16      3.20 o 
  -5   9   8      117.82      121.66      7.13 o 
  -4   9   8      156.83      162.78      6.95 o 
  -3   9   8      231.40      240.70      7.39 o 
  -2   9   8      392.37      349.53     11.62 o 
  -1   9   8       49.52       51.60      5.87 o 
   0   9   8     1737.30     1670.16    105.46 o 
   1   9   8       45.34       35.78      8.39 o 
   2   9   8      654.35      645.72     17.54 o 
   3   9   8      133.26      130.92      6.04 o 
   4   9   8        4.35        8.31      3.61 o 
   5   9   8        2.25        6.20      3.28 o 
   6   9   8        7.48        8.61      3.18 o 
   7   9   8        0.00        0.55      3.44 o 
  -8  10   8       66.78       54.33      6.98 o 
  -7  10   8        0.31        4.71      3.08 o 
  -6  10   8        8.59       13.95      2.68 o 
  -5  10   8       46.21       42.06      3.73 o 
  -4  10   8        1.39        2.48      1.81 o 
  -3  10   8      193.89      205.88      7.60 o 
  -2  10   8       72.05       73.65      9.20 o 
  -1  10   8      422.05      476.99     17.36 o 
   0  10   8       21.30       20.52      3.59 o 
   1  10   8       13.95       20.05      5.38 o 
   2  10   8      440.90      453.99     13.19 o 
   3  10   8       33.45       42.77      4.99 o 
   4  10   8       15.30       16.07      3.28 o 
   5  10   8        0.23        3.71      2.90 o 
   6  10   8        9.33       10.13      3.26 o 
  -7  11   8       49.11       43.17      4.72 o 
  -6  11   8        7.43        7.54      3.69 o 
  -5  11   8        2.11        2.81      1.72 o 
  -4  11   8        5.76        5.81      2.05 o 
  -3  11   8       40.79       43.52      3.22 o 
  -2  11   8       61.05       53.87     16.06 o 
  -1  11   8       49.46       68.66      8.27 o 
   0  11   8      723.88      689.52     25.22 o 
   1  11   8      241.21      222.01     26.13 o 
   2  11   8      124.71      115.29      5.59 o 
   3  11   8       88.00       83.91      6.73 o 
   4  11   8       17.23       17.30      3.63 o 
   5  11   8        0.33        4.28      2.55 o 
   6  11   8        3.21        4.99      2.97 o 
  -7  12   8        0.22        1.81      2.50 o 
  -6  12   8      135.71      128.37      7.16 o 
  -5  12   8       14.16       12.77      2.92 o 
  -4  12   8       82.38       86.91      7.78 o 
  -3  12   8      266.12      285.73     12.45 o 
  -2  12   8        1.50        3.96      2.68 o 
  -1  12   8      150.21      148.21      9.17 o 
   0  12   8       26.03       26.51      5.32 o 
   1  12   8        7.27        5.98      1.68 o 
   2  12   8       26.46       23.27      3.32 o 
   3  12   8      139.73      118.00      5.80 o 
   4  12   8       18.28       13.06      3.79 o 
   5  12   8       38.35       37.73      6.81 o 
   6  12   8       11.88       13.85     11.45 o 
  -6  13   8        0.10        3.60      2.49 o 
  -5  13   8      244.91      270.22     11.76 o 
  -4  13   8      189.51      183.57      8.01 o 
  -3  13   8      422.79      442.16     14.22 o 
  -2  13   8       38.27       40.67      7.57 o 
  -1  13   8       22.89       26.93      6.13 o 
   0  13   8       61.42       66.65      8.67 o 
   1  13   8        0.09        8.91      3.43 o 
   2  13   8       11.87        6.45      2.74 o 
   3  13   8        5.79        6.49      3.39 o 
   4  13   8       10.98       11.79      4.65 o 
   5  13   8       40.08       40.26      7.25 o 
  -6  14   8       97.05       78.00     32.36 o 
  -5  14   8       29.27       36.48      8.22 o 
  -4  14   8       29.24       33.14      6.57 o 
  -3  14   8       31.10       24.47      5.65 o 
  -2  14   8       34.28       51.79     10.19 o 
  -1  14   8       10.85       12.31      7.66 o 
   0  14   8       16.00       24.63      5.48 o 
   1  14   8       45.20       42.38      7.49 o 
   2  14   8        0.73        4.97      3.91 o 
   3  14   8        3.38        4.48      3.99 o 
   4  14   8       35.41       37.49      7.01 o 
   5  14   8       14.17       19.40      6.76 o 
  -5  15   8       93.73       82.11     12.67 o 
  -4  15   8        3.06        3.75      2.97 o 
  -3  15   8       79.89       92.49     11.37 o 
  -2  15   8       24.61       26.40      5.90 o 
  -1  15   8       24.64       33.28      6.42 o 
   0  15   8       24.49       25.58      5.76 o 
   1  15   8        0.00        3.98      2.93 o 
   2  15   8       36.13       47.60      8.23 o 
   3  15   8       16.42       24.29      6.52 o 
   4  15   8        0.01        2.04      3.99 o 
  -5  16   8        1.29        3.46      3.53 o 
  -4  16   8       30.01       34.10      6.56 o 
  -3  16   8        0.51        4.26      2.92 o 
  -2  16   8       16.00       13.79      5.71 o 
  -1  16   8       19.76       15.14      4.39 o 
   0  16   8        2.51        2.56      3.20 o 
   1  16   8       49.72       40.83      8.15 o 
   2  16   8       10.64       11.49      4.81 o 
   3  16   8       10.48        4.56      4.24 o 
   4  16   8        0.13        5.13      4.81 o 
  -4  17   8        2.06        2.45      3.91 o 
  -3  17   8       16.60       17.37      4.78 o 
  -2  17   8       12.33       11.71      3.71 o 
  -1  17   8      151.53      183.13     11.30 o 
   0  17   8       11.08        8.31      8.15 o 
   1  17   8      105.51      125.51     11.90 o 
   2  17   8       40.16       45.97      8.31 o 
   3  17   8       47.13       46.86      8.80 o 
  -3  18   8       39.96       41.70      9.45 o 
  -2  18   8        0.31        1.89      2.82 o 
  -1  18   8       24.69       29.91      7.58 o 
   0  18   8       21.99       33.09      8.56 o 
   1  18   8        4.89       11.65      6.44 o 
  -9   1   9        2.80        6.92      3.48 o 
  -8   1   9       10.68       16.60      5.26 o 
  -7   1   9       31.36       32.74      5.34 o 
  -6   1   9       19.71       22.77      4.16 o 
  -5   1   9       40.56       49.40      5.16 o 
  -4   1   9      700.44      825.69     23.86 o 
  -3   1   9      984.01     1027.46     22.36 o 
  -2   1   9       42.72       42.75      6.42 o 
  -1   1   9      851.89      900.99     22.41 o 
   0   1   9      104.30       83.13      5.32 o 
   1   1   9        5.95        5.11      3.27 o 
   2   1   9       10.22       17.97      3.16 o 
   3   1   9       23.01       23.80      2.63 o 
   4   1   9       39.26       38.51      2.55 o 
   5   1   9       68.51       75.22      6.30 o 
   6   1   9       21.08       22.02      5.07 o 
   7   1   9       68.82       61.15     13.49 o 
  -9   2   9        0.08        3.14      2.45 o 
  -8   2   9       23.72       20.94      3.91 o 
  -7   2   9        9.80        8.12      3.29 o 
  -6   2   9       33.78       34.65      5.08 o 
  -5   2   9       10.45       10.91      3.58 o 
  -4   2   9       12.27       13.25      3.32 o 
  -3   2   9        2.71        7.01      2.47 o 
  -2   2   9      250.15      261.21      8.31 o 
  -1   2   9      779.61      941.41     23.72 o 
   0   2   9      350.06      321.08     18.22 o 
   1   2   9        0.03        1.40      2.45 o 
   2   2   9       68.50       87.68      5.31 o 
   3   2   9       18.64       20.31      2.34 o 
   4   2   9       18.83       16.51      1.63 o 
   5   2   9       22.92       18.85      2.87 o 
   6   2   9        0.13        7.89      5.62 o 
   7   2   9        3.99        7.74      6.85 o 
  -9   3   9       10.36        6.12      4.81 o 
  -8   3   9        1.67        7.17      3.27 o 
  -7   3   9       63.75       61.36      5.28 o 
  -6   3   9        1.62        0.92      2.83 o 
  -5   3   9      139.48      131.00      7.83 o 
  -4   3   9      280.61      315.49     10.16 o 
  -3   3   9      599.82      611.70     16.28 o 
  -2   3   9       12.77       17.45      3.87 o 
  -1   3   9      119.88      137.41     10.60 o 
   0   3   9       11.18       11.08      4.81 o 
   1   3   9       90.91       91.29      4.97 o 
   2   3   9       20.27       21.07      3.28 o 
   3   3   9       44.26       42.95      3.58 o 
   4   3   9       19.92       24.63      3.76 o 
   5   3   9       38.76       35.77      6.53 o 
   6   3   9        1.03        8.02      6.66 o 
   7   3   9       43.76       37.00      7.53 o 
  -9   4   9        5.03        7.17      4.70 o 
  -8   4   9       21.88       16.64      3.89 o 
  -7   4   9        0.00        4.13      3.97 o 
  -6   4   9       74.05       77.02      7.08 o 
  -5   4   9        0.70        8.97      4.41 o 
  -4   4   9       56.67       62.21      6.64 o 
  -3   4   9      225.10      218.49     10.33 o 
  -2   4   9       26.19       28.51      2.95 o 
  -1   4   9      286.33      284.76     14.59 o 
   0   4   9      439.51      421.28     17.20 o 
   1   4   9        3.97        5.69      4.55 o 
   2   4   9       33.70       32.58      4.12 o 
   3   4   9       85.65       69.94      2.10 o 
   4   4   9      191.13      186.25      7.92 o 
   5   4   9      112.68      107.28      6.52 o 
   6   4   9       54.84       49.40      7.20 o 
   7   4   9       67.36       65.62      8.12 o 
  -9   5   9        0.03        4.03      3.25 o 
  -8   5   9        0.01        2.41      2.38 o 
  -7   5   9        0.59        2.36      2.70 o 
  -6   5   9       29.47       24.77      8.27 o 
  -5   5   9      148.95      156.76      7.45 o 
  -4   5   9      709.99      760.56     17.07 o 
  -3   5   9      343.42      385.88     12.16 o 
  -2   5   9       18.82       23.28      2.72 o 
  -1   5   9      254.87      268.95     15.24 o 
   0   5   9       29.24       23.47      6.28 o 
   1   5   9      471.48      430.30     14.00 o 
   2   5   9        0.00        0.96      0.93 o 
   3   5   9      610.60      578.93     21.83 o 
   4   5   9        7.59        5.06      2.92 o 
   5   5   9      368.11      378.52     11.69 o 
   6   5   9      178.81      168.99      9.82 o 
   7   5   9        8.75        5.33      4.98 o 
  -8   6   9        4.01        6.08      2.99 o 
  -7   6   9        7.93        8.03      2.99 o 
  -6   6   9       54.90       56.14      5.28 o 
  -5   6   9      148.55      149.89      7.16 o 
  -4   6   9       69.90       66.61      7.79 o 
  -3   6   9      126.98      116.07      8.62 o 
  -2   6   9     1233.60     1327.25     75.38 o 
  -1   6   9      570.21      540.43     26.08 o 
   0   6   9       30.51       28.77      8.23 o 
   1   6   9      463.24      402.36     40.10 o 
   2   6   9      150.79      136.60      3.96 o 
   3   6   9      125.16      130.26      6.18 o 
   4   6   9     1262.16     1209.76     37.66 o 
   5   6   9        5.27        7.10      3.28 o 
   6   6   9      358.85      343.53     11.18 o 
   7   6   9        1.19        3.67      4.00 o 
  -8   7   9        0.00        4.71      2.59 o 
  -7   7   9       30.41       26.49      4.14 o 
  -6   7   9        3.63        7.32      3.00 o 
  -5   7   9       77.86       81.44      5.14 o 
  -4   7   9       77.22       95.07      6.18 o 
  -3   7   9       41.08       51.06      6.65 o 
  -2   7   9        2.15       13.20     10.35 o 
  -1   7   9      112.53      120.70     11.98 o 
   0   7   9     1180.82     1197.40     28.12 o 
   1   7   9       74.06       67.99      6.52 o 
   2   7   9      838.61      791.81     33.22 o 
   3   7   9       36.40       45.35      4.49 o 
   4   7   9       28.21       25.72      3.74 o 
   5   7   9        5.48        7.38      3.58 o 
   6   7   9      102.55      102.86      7.37 o 
   7   7   9       11.02        7.95      4.09 o 
  -8   8   9       12.21       11.25      4.20 o 
  -7   8   9        0.61        2.10      2.88 o 
  -6   8   9       64.47       63.24      5.13 o 
  -5   8   9       10.93       11.05      3.70 o 
  -4   8   9      529.47      534.15     15.62 o 
  -3   8   9       75.26       79.51      9.30 o 
  -2   8   9      456.64      399.68     17.69 o 
  -1   8   9      474.73      453.22     22.58 o 
   0   8   9      307.27      329.59     19.32 o 
   1   8   9      179.82      183.78     13.12 o 
   2   8   9     1163.11     1218.97     35.33 o 
   3   8   9       41.14       37.02      3.80 o 
   4   8   9      252.03      213.65      9.58 o 
   5   8   9       12.92       11.21      3.19 o 
   6   8   9       91.01       77.37      5.84 o 
  -8   9   9       23.17       22.17      7.09 o 
  -7   9   9        7.40        6.66      3.00 o 
  -6   9   9       14.85       14.09      3.53 o 
  -5   9   9      100.30       80.81      9.96 o 
  -4   9   9       26.40       33.39      4.22 o 
  -3   9   9      737.14      723.85     18.66 o 
  -2   9   9      118.05      116.00      7.42 o 
  -1   9   9      344.69      361.45     17.69 o 
   0   9   9      119.22      146.86     13.69 o 
   1   9   9      151.01      150.29     12.71 o 
   2   9   9       21.13       24.77      4.21 o 
   3   9   9        5.70        7.99      2.63 o 
   4   9   9       19.67       19.42      3.61 o 
   5   9   9        0.40        4.74      2.89 o 
   6   9   9        4.48        5.82      3.18 o 
  -7  10   9       18.60       16.64      3.91 o 
  -6  10   9       10.57       14.74      3.52 o 
  -5  10   9       34.48       33.62      5.05 o 
  -4  10   9      650.69      676.83     21.74 o 
  -3  10   9        2.98        1.66      1.65 o 
  -2  10   9      208.22      184.98      9.93 o 
  -1  10   9      856.58      877.75     25.03 o 
   0  10   9      207.18      181.42     14.18 o 
   1  10   9       10.12        3.18      5.79 o 
   2  10   9       25.32       28.54      3.99 o 
   3  10   9      103.87       99.77      6.23 o 
   4  10   9       62.01       68.54      5.27 o 
   5  10   9        5.09        9.70      3.18 o 
   6  10   9        2.26        2.51      2.49 o 
  -7  11   9        9.45       10.71      4.38 o 
  -6  11   9       71.81       65.81      5.88 o 
  -5  11   9        2.61        4.10      2.07 o 
  -4  11   9       16.15       14.18      2.95 o 
  -3  11   9      141.39      146.72     14.87 o 
  -2  11   9      129.15      135.79      8.17 o 
  -1  11   9       77.04       67.53      5.89 o 
   0  11   9      120.74      122.90     12.06 o 
   1  11   9      593.04      595.28     16.06 o 
   2  11   9      293.26      264.98      8.66 o 
   3  11   9       12.06       11.55      2.79 o 
   4  11   9       24.14       30.69      3.85 o 
   5  11   9        1.45        2.24      2.69 o 
   6  11   9        5.13        4.17      2.74 o 
  -7  12   9       38.18       26.16     14.51 o 
  -6  12   9       10.55        6.45      3.01 o 
  -5  12   9       21.56       16.72      3.38 o 
  -4  12   9      203.30      217.62      6.74 o 
  -3  12   9       42.56       57.65      8.24 o 
  -2  12   9       15.79       10.19      5.79 o 
  -1  12   9       21.70       29.37      5.10 o 
   0  12   9      142.74      115.41      7.17 o 
   1  12   9      203.66      201.83      9.14 o 
   2  12   9       41.83       42.15      4.08 o 
   3  12   9      137.49      113.76      5.35 o 
   4  12   9        3.40        4.24      3.34 o 
   5  12   9        3.76        6.12      3.60 o 
  -6  13   9       53.82       51.94      6.73 o 
  -5  13   9       51.17       53.46      6.20 o 
  -4  13   9        1.75        5.74      2.18 o 
  -3  13   9       72.74       83.59     10.53 o 
  -2  13   9        1.88        2.85      2.51 o 
  -1  13   9      101.15      128.36     13.28 o 
   0  13   9        3.01        1.18      2.17 o 
   1  13   9        1.43        7.72      3.13 o 
   2  13   9        3.24        3.61      2.70 o 
   3  13   9       49.06       58.31      6.18 o 
   4  13   9       28.68       30.86      4.70 o 
   5  13   9       31.03       24.78      8.07 o 
  -6  14   9       10.73        4.08      4.08 o 
  -5  14   9       37.15       29.59      6.89 o 
  -4  14   9       22.79       23.71      5.81 o 
  -3  14   9       32.54       32.97      6.68 o 
  -2  14   9       17.28       22.81      5.73 o 
  -1  14   9       10.68       10.71      4.10 o 
   0  14   9        7.90        7.21      3.75 o 
   1  14   9       20.19       26.65      7.09 o 
   2  14   9        7.98        8.88      4.32 o 
   3  14   9        0.28        6.03      5.95 o 
   4  14   9        8.55        9.62      5.13 o 
  -5  15   9        7.60        8.72      6.11 o 
  -4  15   9        2.93        9.74      5.01 o 
  -3  15   9       35.84       30.79      5.47 o 
  -2  15   9        4.93        4.16      5.46 o 
  -1  15   9       14.43       22.09      8.80 o 
   0  15   9        1.51        3.02      4.73 o 
   1  15   9       10.09        5.54      4.65 o 
   2  15   9        6.50        0.24      3.42 o 
   3  15   9       11.94       24.86      7.01 o 
   4  15   9       24.04       15.00      6.52 o 
  -5  16   9       16.17       16.35      5.63 o 
  -4  16   9       47.50       54.33     10.27 o 
  -3  16   9      108.67      136.92     12.05 o 
  -2  16   9      118.40      144.34     28.24 o 
  -1  16   9       84.04       86.67     14.75 o 
   0  16   9       70.94       59.96      9.65 o 
   1  16   9        7.38        6.28      4.24 o 
   2  16   9        3.72        7.66      4.40 o 
   3  16   9       16.83       15.57      5.22 o 
  -4  17   9        1.17        4.98      2.95 o 
  -3  17   9        7.99       10.56      4.01 o 
  -2  17   9        6.89       13.77      4.11 o 
  -1  17   9      115.30      151.51     13.69 o 
   0  17   9       72.76       68.87     10.27 o 
   1  17   9       22.53       27.63      7.25 o 
   2  17   9       12.50        7.25      4.89 o 
  -2  18   9       13.44       14.96      4.89 o 
  -1  18   9        0.81        2.20      2.18 o 
   1  18   9       89.90       77.83      9.94 o 
  -9   0  10       16.17        5.95      5.13 o 
  -8   0  10       57.05       65.04     10.19 o 
  -7   0  10        9.50        7.74      4.32 o 
  -6   0  10      174.70      175.96     14.10 o 
  -5   0  10        0.00        0.00      3.91 o 
  -4   0  10        3.90        4.24      4.24 o 
  -3   0  10       55.25       88.84     28.93 o 
  -2   0  10      187.31      204.10      8.40 o 
  -1   0  10       17.08        9.94      5.46 o 
   0   0  10        9.47       10.84      5.38 o 
   1   0  10      433.08      413.13     19.72 o 
   2   0  10      881.00      850.54     31.87 o 
   3   0  10     2087.65     2078.99     67.24 o 
   4   0  10      134.86      125.10      9.62 o 
   5   0  10     1113.94     1257.31     32.68 o 
   6   0  10       37.50       34.39      8.88 o 
   7   0  10        0.94        8.97      7.91 o 
  -9   1  10       17.26       20.93      6.89 o 
  -8   1  10       66.06       72.60      7.48 o 
  -7   1  10       89.50       79.20      7.45 o 
  -6   1  10        1.18        3.49      3.39 o 
  -5   1  10      121.07      123.12      7.20 o 
  -4   1  10       31.93       37.92      8.38 o 
  -3   1  10       48.35       63.76      8.50 o 
  -2   1  10        9.33        5.43      2.45 o 
  -1   1  10        2.47        8.95      3.00 o 
   0   1  10        0.20        1.08      3.05 o 
   1   1  10      284.27      276.39     10.52 o 
   2   1  10      251.27      239.50      8.93 o 
   3   1  10      328.98      348.42     11.03 o 
   4   1  10     1005.09     1006.64     40.63 o 
   5   1  10       49.76       47.66      7.42 o 
   6   1  10      419.15      440.79     15.62 o 
   7   1  10       59.63       49.93      8.01 o 
  -9   2  10        8.97        9.57      3.78 o 
  -8   2  10        3.10        6.14      3.06 o 
  -7   2  10        0.67        2.42      3.01 o 
  -6   2  10        0.86        6.79      3.95 o 
  -5   2  10      399.13      402.63     14.78 o 
  -4   2  10      140.92      161.55      9.07 o 
  -3   2  10      513.34      602.47     16.39 o 
  -2   2  10        0.16        1.35      1.88 o 
  -1   2  10      237.91      236.03     13.69 o 
   0   2  10      117.99      118.72      6.65 o 
   1   2  10       12.59       20.03      3.78 o 
   2   2  10      215.18      191.37     15.20 o 
   3   2  10       41.16       43.70      4.62 o 
   4   2  10        0.10        4.35      2.86 o 
   5   2  10      199.64      186.86      8.61 o 
   6   2  10        0.04        2.91      4.46 o 
   7   2  10        0.71        3.98      4.61 o 
  -9   3  10        4.37        5.21      3.06 o 
  -8   3  10        0.20        3.10      2.98 o 
  -7   3  10      209.93      208.19      8.83 o 
  -6   3  10      123.69      134.04      7.29 o 
  -5   3  10      233.11      255.83      9.87 o 
  -4   3  10        0.13        3.55      2.01 o 
  -3   3  10       75.77       77.36     10.10 o 
  -2   3  10      286.58      327.52     10.67 o 
  -1   3  10       40.76       23.72      5.87 o 
   0   3  10       62.52       58.48      5.26 o 
   1   3  10       68.33       75.16      5.64 o 
   2   3  10      510.62      492.72     17.48 o 
   3   3  10      227.90      206.33      7.89 o 
   4   3  10        8.86       11.57      2.72 o 
   5   3  10       44.70       38.09      4.01 o 
   6   3  10        0.01        4.15      5.06 o 
   7   3  10        0.00        6.87      4.66 o 
  -8   4  10       28.04       26.50      4.36 o 
  -7   4  10       14.57       18.97      4.03 o 
  -6   4  10       87.19      103.36      8.80 o 
  -5   4  10      252.59      266.12     16.50 o 
  -4   4  10      146.37      140.78     22.21 o 
  -3   4  10       23.08       16.36      9.58 o 
  -2   4  10      116.61       93.24     10.68 o 
  -1   4  10      333.58      350.45     20.54 o 
   0   4  10       35.48       23.55      6.44 o 
   1   4  10      479.79      457.05     37.13 o 
   2   4  10       16.22       11.01      2.67 o 
   3   4  10      821.81      894.13     19.05 o 
   4   4  10      314.15      315.13     10.20 o 
   5   4  10       16.69       15.57      3.30 o 
   6   4  10        5.82        5.33      6.03 o 
   7   4  10        2.60        5.35      4.18 o 
  -8   5  10       20.28       17.90      4.09 o 
  -7   5  10       69.48       74.19      6.29 o 
  -6   5  10        4.63        4.65      2.72 o 
  -5   5  10       27.22       44.34      5.24 o 
  -4   5  10       63.50       69.64      9.04 o 
  -3   5  10      155.66      153.22      7.77 o 
  -2   5  10       18.17       26.57     10.68 o 
  -1   5  10       30.43       37.16      9.45 o 
   0   5  10       40.02       51.35      8.31 o 
   1   5  10       73.27       64.86      6.76 o 
   2   5  10      206.71      190.11     12.05 o 
   3   5  10       19.09       24.15      3.83 o 
   4   5  10       29.55       31.74      4.43 o 
   5   5  10      218.57      205.08      9.12 o 
   6   5  10        7.75        8.97      6.44 o 
   7   5  10       18.53       17.72      4.69 o 
  -8   6  10       24.97       18.83      5.44 o 
  -7   6  10       21.87       22.82      5.01 o 
  -6   6  10        0.39        3.70      2.43 o 
  -5   6  10      164.70      174.30      8.76 o 
  -4   6  10       26.25       31.34      7.95 o 
  -3   6  10        1.65        0.22      2.22 o 
  -2   6  10      161.92      159.41     14.67 o 
  -1   6  10        4.07        2.69      7.01 o 
   0   6  10        2.73        2.53      6.68 o 
   1   6  10       69.14       67.32      9.94 o 
   2   6  10      132.00      156.10     10.31 o 
   3   6  10      336.62      329.37     11.30 o 
   4   6  10       87.17       90.29      6.47 o 
   5   6  10       47.91       46.30      4.62 o 
   6   6  10       78.03       69.27      7.52 o 
   7   6  10        0.72        5.35      4.92 o 
  -8   7  10       13.34       15.41      4.11 o 
  -7   7  10       19.56       14.53      3.49 o 
  -6   7  10      238.64      249.87      8.79 o 
  -5   7  10        0.04        3.69      2.84 o 
  -4   7  10       59.80       64.36      7.91 o 
  -3   7  10       23.67       27.12      4.69 o 
  -2   7  10      140.72      155.42     12.47 o 
  -1   7  10      704.94      678.57     29.83 o 
   0   7  10      365.58      319.89     17.03 o 
   1   7  10        1.47       10.92     10.35 o 
   2   7  10      570.25      526.10     15.34 o 
   3   7  10        2.83        4.76      3.40 o 
   4   7  10       15.80       11.02      2.91 o 
   5   7  10       78.01       75.33      5.62 o 
   6   7  10      105.20      108.27      8.58 o 
  -8   8  10       31.98       29.32      5.79 o 
  -7   8  10      162.07      170.16      9.45 o 
  -6   8  10       18.44       17.79      3.78 o 
  -5   8  10      278.55      288.94     13.82 o 
  -4   8  10      164.63      159.60     10.64 o 
  -3   8  10        7.17       10.04      2.34 o 
  -2   8  10      785.39      756.57     31.79 o 
  -1   8  10      365.99      353.47     17.36 o 
   0   8  10     1062.38     1054.05     31.46 o 
   1   8  10      479.67      568.14     27.55 o 
   2   8  10       17.15       12.61      3.26 o 
   3   8  10       18.67       16.82      3.68 o 
   4   8  10       15.96       16.49      3.13 o 
   5   8  10        2.79        3.84      2.45 o 
   6   8  10        6.07        3.28      2.59 o 
  -8   9  10        1.95        7.09      3.76 o 
  -7   9  10        0.01        2.45      3.38 o 
  -6   9  10       71.84       77.96      8.65 o 
  -5   9  10       84.80       89.39      9.20 o 
  -4   9  10       58.55       46.50      7.02 o 
  -3   9  10       54.21       59.97      4.95 o 
  -2   9  10        4.87       12.47      9.13 o 
  -1   9  10      122.58       96.66     10.43 o 
   0   9  10     1491.02     1477.68     54.69 o 
   1   9  10      125.97      122.25     11.57 o 
   2   9  10      305.59      257.28     17.73 o 
   3   9  10       10.49       14.05      4.20 o 
   4   9  10       51.55       44.37      4.51 o 
   5   9  10        8.45       10.87      3.51 o 
   6   9  10       16.34       14.87      4.72 o 
  -7  10  10        5.90        5.09      2.65 o 
  -6  10  10       38.30       32.75      5.66 o 
  -5  10  10        0.14        3.50      2.77 o 
  -4  10  10      262.84      268.01     11.07 o 
  -3  10  10      230.70      232.77     16.38 o 
  -2  10  10     1630.50     1502.46     33.66 o 
  -1  10  10       70.42       64.96      9.86 o 
   0  10  10      180.08      129.59     11.65 o 
   1  10  10        0.65        6.36      7.91 o 
   2  10  10        7.25        8.49      3.59 o 
   3  10  10        1.97        4.60      2.84 o 
   4  10  10        0.12        4.01      3.11 o 
   5  10  10       14.97       15.67      3.45 o 
   6  10  10       14.11       13.09      3.42 o 
  -7  11  10        4.81        6.04      2.37 o 
  -6  11  10        0.49        3.27      2.14 o 
  -5  11  10       10.50       10.31      4.89 o 
  -4  11  10       76.73       79.43      6.35 o 
  -3  11  10        0.03        2.05      3.42 o 
  -2  11  10        3.05        3.03      2.69 o 
  -1  11  10       33.65       34.88      8.97 o 
   0  11  10       43.58       49.80      9.45 o 
   1  11  10       76.97       53.55      9.29 o 
   2  11  10       44.33       46.23      4.12 o 
   3  11  10       43.53       47.24      4.45 o 
   4  11  10        0.24        2.32      2.60 o 
   5  11  10        0.42        3.42      2.60 o 
  -7  12  10       51.34       23.96     20.62 o 
  -6  12  10       27.48       28.41      6.61 o 
  -5  12  10       41.24       34.23      5.08 o 
  -4  12  10        1.81        2.58      1.35 o 
  -3  12  10       53.32       52.91      6.46 o 
  -2  12  10        1.32        2.36      2.83 o 
  -1  12  10        0.64        8.56      6.03 o 
   0  12  10        0.13        3.59      5.79 o 
   1  12  10        3.36        3.17      3.62 o 
   2  12  10       12.91       14.31      3.12 o 
   3  12  10       33.05       26.31      4.52 o 
   4  12  10        2.59        8.97      5.87 o 
   5  12  10       22.87       19.55      4.18 o 
  -6  13  10       41.44       39.69      7.91 o 
  -5  13  10       68.66       60.46      7.23 o 
  -4  13  10       18.64       16.35      4.47 o 
  -3  13  10        6.89        4.27      3.07 o 
  -2  13  10        4.63        7.09      3.75 o 
  -1  13  10       63.59       62.32      5.92 o 
   0  13  10       15.08       28.85      8.39 o 
   1  13  10        4.41        6.68      6.85 o 
   2  13  10       11.84        9.82      3.34 o 
   3  13  10       11.35        7.11      4.77 o 
   4  13  10        2.02        2.61      4.24 o 
  -6  14  10       12.67       16.46      6.03 o 
  -5  14  10      158.99      157.00     10.12 o 
  -4  14  10        1.37        5.05      3.63 o 
  -3  14  10        8.45        9.65      3.79 o 
  -2  14  10        0.25        3.84      3.33 o 
  -1  14  10       12.33       13.40      3.76 o 
   0  14  10      131.23      124.29     12.80 o 
   1  14  10       12.20       10.02      4.65 o 
   2  14  10       61.63       71.88     10.76 o 
   3  14  10        7.48        4.24      4.32 o 
   4  14  10       30.47       22.58      7.09 o 
  -5  15  10       20.55       13.45      4.85 o 
  -4  15  10       29.52       22.64      5.34 o 
  -3  15  10        0.92        2.99      3.91 o 
  -2  15  10       19.32       21.49      4.59 o 
  -1  15  10        1.00        1.87      2.50 o 
   0  15  10       25.30       34.88      7.66 o 
   1  15  10        0.75        4.08      4.65 o 
   2  15  10        7.89       15.40      6.11 o 
   3  15  10       39.55       46.86      8.64 o 
  -4  16  10        5.61        6.66      3.37 o 
  -3  16  10      169.70      195.34     11.28 o 
  -2  16  10        8.07        7.25      4.77 o 
  -1  16  10       64.22       76.94     10.76 o 
   0  16  10       47.47       61.53     10.11 o 
   1  16  10       62.18       80.03     10.02 o 
   2  16  10       73.01       67.48      9.45 o 
   3  16  10        0.39        3.02      4.40 o 
  -3  17  10        1.09        3.71      3.74 o 
  -2  17  10       15.18       17.41      4.89 o 
  -1  17  10       46.43       39.57      5.71 o 
   0  17  10        0.77        0.24      4.56 o 
   1  17  10       22.75       23.80      7.17 o 
  -1  18  10       11.61        2.45      3.14 o 
   0  18  10       11.05       10.35      6.44 o 
  -9   1  11        0.33        7.34      8.39 o 
  -8   1  11        8.54        7.12      4.20 o 
  -7   1  11        3.96        6.08      3.66 o 
  -6   1  11       12.34       13.10      6.76 o 
  -5   1  11        5.81        7.08      4.28 o 
  -4   1  11        0.15        1.90      2.07 o 
  -3   1  11      178.61      177.13      7.85 o 
  -2   1  11      160.50      141.97     13.77 o 
  -1   1  11      148.25      157.80      8.99 o 
   0   1  11       95.27       99.80      6.72 o 
   1   1  11      349.38      359.65     12.62 o 
   2   1  11       77.10       86.52      5.43 o 
   3   1  11       43.10       48.51      4.55 o 
   4   1  11       33.08       37.71      4.14 o 
   5   1  11        4.83       11.24      5.04 o 
   6   1  11        1.10        3.89      5.40 o 
   7   1  11        3.54        7.19      5.62 o 
  -8   2  11        0.10        2.42      2.82 o 
  -7   2  11       37.16       33.52      4.45 o 
  -6   2  11      168.06      181.81     10.09 o 
  -5   2  11      238.44      226.87     11.34 o 
  -4   2  11        8.88       15.07      3.70 o 
  -3   2  11       18.09       22.02      4.85 o 
  -2   2  11       10.91       12.88      8.72 o 
  -1   2  11      253.98      270.85     12.01 o 
   0   2  11      159.73      158.96      8.43 o 
   1   2  11       17.16       17.90      4.12 o 
   2   2  11      672.96      633.01     55.34 o 
   3   2  11        1.55        7.04      2.74 o 
   4   2  11       26.30       19.80      3.61 o 
   5   2  11       48.96       45.80      9.13 o 
   6   2  11       28.10       31.12      6.54 o 
   7   2  11        6.42       10.43      5.73 o 
  -8   3  11        0.27        3.62      3.16 o 
  -7   3  11       21.15       19.54      3.68 o 
  -6   3  11        2.30        7.10      2.98 o 
  -5   3  11       30.49       27.86      8.20 o 
  -4   3  11      110.17      112.34      8.64 o 
  -3   3  11        1.14        1.90      1.92 o 
  -2   3  11       92.50      111.66     13.37 o 
  -1   3  11      489.81      527.88     26.73 o 
   0   3  11      288.19      298.92     13.69 o 
   1   3  11      536.54      504.70     22.82 o 
   2   3  11       69.94       72.15      4.97 o 
   3   3  11       78.03       82.15      4.41 o 
   4   3  11       14.56       11.85      2.94 o 
   5   3  11       79.12       77.99      8.62 o 
   6   3  11        9.76       11.42      5.43 o 
   7   3  11        0.02        5.28      4.42 o 
  -8   4  11        0.10        2.81      2.79 o 
  -7   4  11       75.32       75.31      6.98 o 
  -6   4  11        8.48       11.55      6.03 o 
  -5   4  11      219.71      237.70     13.39 o 
  -4   4  11        0.31        7.86      3.67 o 
  -3   4  11      159.29      172.09     13.01 o 
  -2   4  11       70.07       58.92     11.57 o 
  -1   4  11       87.28       84.19     12.39 o 
   0   4  11        4.31        8.80      6.68 o 
   1   4  11      602.09      614.94     36.31 o 
   2   4  11      101.63       98.42      5.80 o 
   3   4  11      601.06      641.03     17.70 o 
   4   4  11        7.09        6.65      3.01 o 
   5   4  11        0.06        3.13      3.45 o 
   6   4  11       13.97       19.15      5.95 o 
  -8   5  11       32.73       32.85      5.26 o 
  -7   5  11       50.82       44.83      5.44 o 
  -6   5  11        0.69        5.01      2.86 o 
  -5   5  11        1.05        4.09      2.50 o 
  -4   5  11       67.46       73.19      8.71 o 
  -3   5  11       32.44       37.01      6.21 o 
  -2   5  11       42.35       38.39      9.05 o 
  -1   5  11       58.03       64.71     13.28 o 
   0   5  11        1.41        2.36      6.93 o 
   1   5  11      292.47      270.29      9.20 o 
   2   5  11     1174.42     1162.90     29.25 o 
   3   5  11        0.68        6.37      4.18 o 
   4   5  11      290.33      274.52     13.59 o 
   5   5  11        8.47        6.80      3.39 o 
   6   5  11       13.58       12.14      4.74 o 
  -8   6  11        0.21        3.06      3.58 o 
  -7   6  11        8.19       11.32      3.84 o 
  -6   6  11       54.14       51.50      7.72 o 
  -5   6  11        1.54        2.44      2.66 o 
  -4   6  11       48.54       48.34      5.97 o 
  -3   6  11        0.01        4.51      1.98 o 
  -2   6  11      189.66      184.52     15.81 o 
  -1   6  11        9.59       24.69      9.37 o 
   0   6  11      342.57      351.76     17.60 o 
   1   6  11        7.01       12.93      5.83 o 
   2   6  11       33.69       44.12      9.17 o 
   3   6  11       49.49       65.24      5.19 o 
   4   6  11      278.71      283.33      9.14 o 
   5   6  11        2.06        3.39      2.45 o 
   6   6  11       15.71       11.20      3.76 o 
  -8   7  11       52.45       51.46      5.69 o 
  -7   7  11       10.26       14.20      4.10 o 
  -6   7  11       53.28       59.96      7.61 o 
  -5   7  11       28.77       22.89      5.19 o 
  -4   7  11        0.49        1.26      1.90 o 
  -3   7  11       98.74      100.27      5.47 o 
  -2   7  11       90.05       84.27     10.19 o 
  -1   7  11       54.62       55.83     10.92 o 
   0   7  11      582.24      523.15     25.51 o 
   1   7  11       14.51       14.26      6.68 o 
   2   7  11      760.56      699.92     16.37 o 
   3   7  11      111.80      106.26      6.81 o 
   4   7  11      167.11      158.37      7.06 o 
   5   7  11       26.22       21.09      3.66 o 
   6   7  11        3.17        5.26      4.07 o 
  -8   8  11        6.33        4.29      2.73 o 
  -7   8  11      151.33      148.07     10.65 o 
  -6   8  11        0.09        3.64      2.45 o 
  -5   8  11      397.32      411.76     15.80 o 
  -4   8  11        2.41        4.61      2.65 o 
  -3   8  11      266.29      320.99     17.53 o 
  -2   8  11      352.61      348.90     20.21 o 
  -1   8  11        1.86        4.73      6.44 o 
   0   8  11      201.16      179.79     14.59 o 
   1   8  11      102.57       87.37     11.41 o 
   2   8  11       13.50       16.59      8.19 o 
   3   8  11       53.28       42.80      4.60 o 
   4   8  11       13.76       11.18      2.83 o 
   5   8  11        0.00        1.69      2.99 o 
   6   8  11       50.51       43.25      6.88 o 
  -7   9  11        0.09        3.12      2.29 o 
  -6   9  11      287.99      313.13     12.34 o 
  -5   9  11      151.50      147.77     11.67 o 
  -4   9  11      152.82      144.87      9.73 o 
  -3   9  11      730.37      697.07     28.12 o 
  -2   9  11      158.62      143.28     13.86 o 
  -1   9  11        8.98       32.52      7.99 o 
   0   9  11      258.25      248.98     17.77 o 
   1   9  11       82.38       69.85     10.02 o 
   2   9  11        0.10        5.16      3.58 o 
   3   9  11        0.47        2.95      2.67 o 
   4   9  11       31.34       27.78      4.15 o 
   5   9  11        3.26        1.43      2.88 o 
   6   9  11       14.59       17.43      3.69 o 
  -7  10  11        5.04        5.33      2.84 o 
  -6  10  11       11.86       11.63      4.12 o 
  -5  10  11      108.11      112.71     10.41 o 
  -4  10  11       14.43       19.91      4.93 o 
  -2  10  11      154.07      162.35     13.86 o 
  -1  10  11      767.24      750.29     29.18 o 
   0  10  11        1.25        4.08      6.11 o 
   1  10  11       12.07       20.13      9.86 o 
   2  10  11       83.31       87.12      7.44 o 
   3  10  11       41.53       42.16      4.59 o 
   4  10  11        0.57        1.52      2.93 o 
   5  10  11        2.96        4.99      2.54 o 
  -7  11  11       17.86       10.37      3.93 o 
  -6  11  11       29.05       24.57      5.39 o 
  -5  11  11        5.35       15.16      7.66 o 
  -4  11  11        7.52        6.00      2.14 o 
  -3  11  11       78.78       69.52     10.43 o 
  -2  11  11       65.79       43.28      9.37 o 
  -1  11  11      330.38      327.79     20.54 o 
   0  11  11       44.07       49.39      8.64 o 
   1  11  11       67.52       67.97     10.60 o 
   2  11  11        5.37        7.42      3.30 o 
   3  11  11       15.80       18.75      3.05 o 
   4  11  11        8.84        9.69      3.27 o 
   5  11  11        3.12        4.64      2.86 o 
  -6  12  11        2.85        6.85      3.09 o 
  -5  12  11       26.58       20.42      4.91 o 
  -4  12  11        6.77        2.61      4.56 o 
  -3  12  11        3.63       -1.30      5.05 o 
  -2  12  11        6.63        5.22      5.05 o 
  -1  12  11       19.23       14.10      5.71 o 
   0  12  11       37.11       37.65      8.07 o 
   1  12  11      150.89      164.32      8.34 o 
   2  12  11       45.89       55.18      5.18 o 
   3  12  11        5.77        7.50      5.54 o 
   4  12  11        7.21        7.25      3.44 o 
   5  12  11        2.55        2.14      3.16 o 
  -5  13  11        2.91        0.08      4.81 o 
  -4  13  11       13.58       10.92      5.38 o 
  -3  13  11        1.62        6.76      5.30 o 
  -2  13  11       84.25       78.00     10.35 o 
  -1  13  11       15.48       10.43      5.05 o 
   0  13  11        0.05        3.02      5.22 o 
   1  13  11        2.14       -0.08      4.08 o 
   2  13  11       30.24       50.20      9.29 o 
   3  13  11       55.81       64.89      6.15 o 
   4  13  11        7.63        5.75      2.89 o 
  -5  14  11        0.54        3.26      4.40 o 
  -4  14  11        4.87        0.42      2.62 o 
  -3  14  11        0.13        3.68      3.02 o 
  -2  14  11       15.37       20.95      6.60 o 
  -1  14  11        0.13        3.50      5.38 o 
   0  14  11        1.36        3.18      6.93 o 
   1  14  11       43.84       69.76      9.62 o 
   2  14  11        0.59        9.86      6.52 o 
   3  14  11       31.84       31.54      7.66 o 
  -5  15  11       42.47       46.21      9.62 o 
  -4  15  11       18.67       15.18      4.72 o 
  -3  15  11       24.88       27.39      5.11 o 
  -2  15  11       48.82       46.86      9.70 o 
  -1  15  11       19.68       27.22      9.29 o 
   0  15  11        1.77        1.79      4.24 o 
   1  15  11       26.21       45.64      8.64 o 
   2  15  11        0.14        3.18      5.71 o 
   3  15  11       91.96      120.29     12.55 o 
  -4  16  11       11.56       19.05      5.60 o 
  -3  16  11       52.26       57.74      7.40 o 
  -2  16  11       76.56       84.89      7.70 o 
  -1  16  11        0.53        5.54      8.07 o 
   0  16  11       11.92       17.44      6.68 o 
   1  16  11      119.47      103.83     12.23 o 
   2  16  11        1.45        2.93      4.32 o 
  -3  17  11        0.08        1.03      2.43 o 
  -2  17  11        0.69        1.82      2.85 o 
  -1  17  11       75.65       83.13     11.33 o 
   0  17  11        9.81        7.09      4.89 o 
  -8   0  12        0.03        1.71      4.16 o 
  -7   0  12       85.08       68.70      9.78 o 
  -6   0  12       11.78       14.59      5.54 o 
  -5   0  12       34.02       37.16     17.36 o 
  -4   0  12       10.39       12.47      4.73 o 
  -3   0  12       25.63       29.02      7.51 o 
  -2   0  12        1.31        6.52     10.27 o 
  -1   0  12      494.10      595.93     26.81 o 
   0   0  12      114.17      121.19     11.00 o 
   1   0  12      236.32      244.99     13.04 o 
   2   0  12     1295.88     1332.94     46.29 o 
   3   0  12      408.46      420.05     17.03 o 
   4   0  12      612.40      619.65     37.49 o 
   5   0  12      158.81      181.58     16.38 o 
   6   0  12      113.93      114.59     14.02 o 
  -8   1  12       31.90       31.21      4.68 o 
  -7   1  12       10.55       10.53      3.41 o 
  -6   1  12       12.89        9.82      4.12 o 
  -5   1  12       60.06       64.63      8.16 o 
  -4   1  12       40.74       38.37      6.43 o 
  -3   1  12       22.15       31.96      5.33 o 
  -2   1  12      162.92      149.90      9.53 o 
  -1   1  12       92.03       96.13      7.55 o 
   0   1  12      659.09      617.83     19.15 o 
   1   1  12     1451.34     1469.15     87.57 o 
   2   1  12      121.00      101.88      6.27 o 
   3   1  12      823.57      910.99     20.16 o 
   4   1  12        0.67        4.01      2.17 o 
   5   1  12       26.29       12.31      4.06 o 
   6   1  12       19.45       20.62      7.21 o 
  -8   2  12        6.39        5.70      3.18 o 
  -7   2  12       49.58       49.14      5.39 o 
  -6   2  12        2.91        4.99      2.44 o 
  -5   2  12        6.50        7.95      3.04 o 
  -4   2  12       21.65       19.33      4.12 o 
  -3   2  12       16.14       14.82      4.06 o 
  -2   2  12        2.15        9.54      8.15 o 
  -1   2  12      244.08      230.55     10.75 o 
   0   2  12      813.07      787.93     23.13 o 
   1   2  12     1367.20     1384.03     61.98 o 
   2   2  12      170.10      153.72      6.74 o 
   3   2  12       29.89       31.83      4.03 o 
   4   2  12      209.85      200.46     13.07 o 
   5   2  12        1.61        6.85      4.67 o 
   6   2  12       35.27       30.39      6.34 o 
  -8   3  12       19.62       15.32      4.15 o 
  -7   3  12       58.46       60.31      5.66 o 
  -6   3  12        6.03        7.72      2.57 o 
  -5   3  12        9.04        9.49      3.41 o 
  -4   3  12       30.13       32.83      5.87 o 
  -3   3  12       87.56       80.53      5.31 o 
  -2   3  12      471.04      493.65     21.76 o 
  -1   3  12      837.95      871.08     36.59 o 
   0   3  12       19.10       15.70      4.40 o 
   1   3  12      654.20      664.95     29.46 o 
   2   3  12       43.30       61.96     11.61 o 
   3   3  12        2.00        5.47      4.89 o 
   4   3  12       50.77       57.06      7.76 o 
   5   3  12       18.28       13.92      4.74 o 
   6   3  12        8.15        3.49      4.29 o 
  -8   4  12       26.03       24.68      4.41 o 
  -7   4  12        4.53        6.51      2.91 o 
  -6   4  12       14.64       17.98      4.13 o 
  -5   4  12       80.03       88.18     23.88 o 
  -4   4  12        2.62        7.51      3.99 o 
  -3   4  12        3.74        5.25      3.39 o 
  -2   4  12        0.14        1.14      8.23 o 
  -1   4  12      322.11      310.92     17.77 o 
   0   4  12     1530.17     1504.76     88.63 o 
   1   4  12       63.32       58.94      5.59 o 
   2   4  12       10.62        8.16      3.50 o 
   3   4  12       27.46       19.32      6.93 o 
   4   4  12        6.13        8.89      3.14 o 
   5   4  12        0.01        6.82      4.70 o 
   6   4  12        0.10        1.60      4.21 o 
  -8   5  12        2.90        4.93      3.20 o 
  -7   5  12       87.45       88.35      7.43 o 
  -6   5  12       59.14       60.43     15.60 o 
  -5   5  12        8.91       16.67      4.55 o 
  -4   5  12       65.20       72.67      8.95 o 
  -3   5  12       30.54       35.62      4.18 o 
  -2   5  12      211.91      215.00     15.24 o 
  -1   5  12       71.95       68.87     10.68 o 
   0   5  12       29.32       22.25      8.56 o 
   1   5  12      605.89      630.15     49.02 o 
   2   5  12      912.39      975.11     15.88 o 
   3   5  12       44.15       44.35      6.60 o 
   4   5  12      198.80      185.05      8.95 o 
   5   5  12        0.77        1.72      2.74 o 
   6   5  12       23.48       15.13      5.21 o 
  -8   6  12       30.56       24.21      4.51 o 
  -7   6  12       14.17       10.46      4.20 o 
  -6   6  12        9.54       11.83      3.30 o 
  -5   6  12       14.40       18.11      3.61 o 
  -4   6  12       55.47       66.44      9.88 o 
  -3   6  12       38.37       53.13      6.42 o 
  -2   6  12        0.00        8.72     10.27 o 
  -1   6  12      165.47      137.82     13.53 o 
   0   6  12       39.74       40.99      7.25 o 
   1   6  12       85.69       59.42      5.15 o 
   2   6  12       30.61       35.62      4.14 o 
   3   6  12       14.52       13.58      4.13 o 
   4   6  12       69.51       68.77      5.78 o 
   5   6  12        0.09        4.47      2.27 o 
   6   6  12        0.41        2.29      4.29 o 
  -8   7  12        2.12        4.81      3.61 o 
  -7   7  12       83.88       79.63     10.69 o 
  -6   7  12       39.65       39.24      6.72 o 
  -5   7  12        0.60        3.88      2.04 o 
  -4   7  12      199.82      195.08      8.59 o 
  -3   7  12      120.55      123.55     12.88 o 
  -2   7  12      461.43      452.82     25.02 o 
  -1   7  12      191.38      197.07     15.49 o 
   0   7  12        6.38       10.84      6.19 o 
   1   7  12       83.92       73.13      5.71 o 
   2   7  12      131.04      125.67     11.90 o 
   3   7  12       28.73       25.09      4.43 o 
   4   7  12       48.47       43.79      5.01 o 
   5   7  12       23.52       20.12      3.89 o 
   6   7  12        1.45        4.68      4.06 o 
  -7   8  12       16.33       22.40      4.70 o 
  -6   8  12      130.96      129.24     11.22 o 
  -5   8  12       16.69       21.00      4.74 o 
  -4   8  12       13.12       12.10      3.58 o 
  -3   8  12      349.44      319.07     19.15 o 
  -2   8  12      923.04      838.07     31.46 o 
  -1   8  12        5.10        0.41      6.28 o 
   0   8  12      616.09      499.03     23.39 o 
   1   8  12       72.47       70.82      9.37 o 
   2   8  12      121.77      125.67     12.88 o 
   3   8  12       39.64       38.12      4.62 o 
   4   8  12       77.54       71.05      5.23 o 
   5   8  12       21.83       18.15      4.15 o 
  -7   9  12        0.00        3.52      2.46 o 
  -6   9  12      155.83      133.07     11.67 o 
  -5   9  12      210.37      234.66     11.26 o 
  -4   9  12     1017.47     1000.16     27.83 o 
  -3   9  12       11.40       10.68      6.44 o 
  -2   9  12      319.97      274.98     17.69 o 
  -1   9  12        2.75        8.80      6.28 o 
   0   9  12        8.69       10.27      6.36 o 
   1   9  12       31.79       28.12      7.74 o 
   2   9  12        0.50       -0.57      4.48 o 
   3   9  12        0.34        4.13      3.17 o 
   4   9  12       31.04       27.22      3.82 o 
   5   9  12       35.29       28.76      4.45 o 
  -7  10  12        0.86        1.39      2.42 o 
  -6  10  12       57.25       41.51      7.97 o 
  -5  10  12       20.49       15.35      4.40 o 
  -4  10  12       16.07       17.03      3.06 o 
  -3  10  12      182.49      126.98     14.10 o 
  -2  10  12      466.96      445.73     23.31 o 
  -1  10  12        0.43        6.52      6.28 o 
   0  10  12        2.06        9.13      8.31 o 
   1  10  12        2.45        3.10      6.03 o 
   2  10  12       28.48       24.92      4.93 o 
   3  10  12       48.09       55.52      5.29 o 
   4  10  12        3.51        5.23      3.39 o 
   5  10  12        5.53        6.85      3.10 o 
  -7  11  12        2.39        2.72      1.78 o 
  -6  11  12       30.38       23.85      5.66 o 
  -5  11  12        0.52        3.22      2.65 o 
  -4  11  12      179.66      154.61     14.18 o 
  -3  11  12       14.67       29.50      7.99 o 
  -2  11  12        3.10       12.06      7.91 o 
  -1  11  12       62.98       73.59     11.65 o 
   0  11  12        2.45        7.17      6.76 o 
   1  11  12       60.41       51.83      8.64 o 
   2  11  12        7.91       15.19      5.07 o 
   3  11  12       18.73       22.82      3.73 o 
   4  11  12        5.84        8.30      2.83 o 
  -6  12  12       11.30       11.06      4.37 o 
  -5  12  12        1.50        2.04      1.89 o 
  -4  12  12        4.55        1.39      5.05 o 
  -3  12  12       21.84       32.84      7.74 o 
  -2  12  12       49.22       53.55      9.62 o 
  -1  12  12        6.42        7.34      7.91 o 
   0  12  12       45.81       52.16     10.19 o 
   1  12  12        9.26        9.13      7.17 o 
   2  12  12        2.27        3.27      3.77 o 
   3  12  12       12.47        9.62      4.56 o 
   4  12  12        1.00        7.05      4.37 o 
  -6  13  12        6.12        2.61      5.38 o 
  -5  13  12       10.71       10.84      5.87 o 
  -4  13  12        3.21        7.09      5.13 o 
  -3  13  12        7.98        6.52      5.46 o 
  -2  13  12       70.69       85.09     12.39 o 
  -1  13  12        7.79       13.69      7.50 o 
   0  13  12      109.40      152.49     15.00 o 
   1  13  12        3.23        3.99      4.48 o 
   2  13  12       80.84       71.08      6.95 o 
   3  13  12        6.28        5.00      3.00 o 
   4  13  12       96.89       81.01      9.78 o 
  -5  14  12        4.79        9.78      6.93 o 
  -4  14  12       10.52       13.77      6.68 o 
  -3  14  12       33.57       39.36      9.21 o 
  -2  14  12        0.00        2.53      5.62 o 
  -1  14  12        1.70        7.25      7.42 o 
   0  14  12        2.94        3.02      4.97 o 
   1  14  12       20.32       26.00      7.42 o 
   2  14  12        8.01        3.42      6.36 o 
   3  14  12        0.12        6.68      5.62 o 
  -4  15  12       14.14       14.34      7.50 o 
  -3  15  12       29.28       33.50      8.07 o 
  -2  15  12        0.78        6.28      5.95 o 
  -1  15  12       16.27       24.94      7.58 o 
   0  15  12        4.87       18.17      6.93 o 
   1  15  12       28.19       23.64      7.09 o 
   2  15  12        2.78        4.89      4.16 o 
  -3  16  12       16.79       18.99      7.91 o 
  -2  16  12        2.38       11.65      6.44 o 
  -1  16  12       15.25       23.06      7.58 o 
   0  16  12        2.15        3.10      4.56 o 
  -1  17  12        3.61        6.11      5.13 o 
  -8   1  13        6.56        7.02      3.05 o 
  -7   1  13        2.60        3.57      2.56 o 
  -6   1  13        0.16        3.32      1.98 o 
  -5   1  13       23.94       22.84      4.24 o 
  -4   1  13        0.11        4.78      2.66 o 
  -3   1  13       78.97       77.40      5.16 o 
  -2   1  13      240.08      240.29     18.22 o 
  -1   1  13      189.52      179.78     10.14 o 
   0   1  13      908.36      894.39     19.10 o 
   1   1  13      191.57      162.09      8.24 o 
   2   1  13      160.70      140.61      7.13 o 
   3   1  13       52.09       52.86      6.52 o 
   4   1  13      138.03      142.89     11.00 o 
   5   1  13        6.67        8.82      5.40 o 
   6   1  13       12.01       12.56      5.37 o 
  -8   2  13        0.21        4.75      2.76 o 
  -7   2  13       24.34       21.40      5.30 o 
  -6   2  13       21.12       18.44      4.85 o 
  -5   2  13       18.05       17.30      4.51 o 
  -4   2  13       19.51       25.49      5.26 o 
  -3   2  13     1147.95     1286.53     65.33 o 
  -2   2  13      512.07      557.68     17.85 o 
  -1   2  13     1458.46     1496.42     26.67 o 
   0   2  13        0.56        4.31      4.53 o 
   1   2  13       29.15       39.75      7.46 o 
   2   2  13       17.36       17.00      3.35 o 
   3   2  13       19.49       10.76      3.42 o 
   4   2  13       10.51        7.16      2.61 o 
   5   2  13       14.70       12.63      4.50 o 
   6   2  13       23.21       27.08      6.45 o 
  -8   3  13        7.82        7.07      4.10 o 
  -7   3  13       18.96       19.05      4.67 o 
  -6   3  13        1.01        4.56      2.12 o 
  -5   3  13       17.37       15.45      4.34 o 
  -4   3  13        1.58        5.62      2.87 o 
  -3   3  13      186.18      173.93     13.00 o 
  -2   3  13        0.86        5.54      8.88 o 
  -1   3  13      101.20      109.56      8.87 o 
   0   3  13       87.53       76.28      7.29 o 
   1   3  13      113.61       99.82     12.75 o 
   2   3  13       44.92       34.61      4.44 o 
   3   3  13       38.27       31.21      5.95 o 
   4   3  13        7.00        6.50      3.60 o 
   5   3  13        2.14        9.28      4.97 o 
   6   3  13        0.62        2.90      4.93 o 
  -8   4  13        1.32        8.16      2.88 o 
  -7   4  13       25.90       28.06      5.47 o 
  -6   4  13        0.30        1.23      2.60 o 
  -5   4  13       46.52       54.52      7.31 o 
  -4   4  13       48.21       54.15      8.68 o 
  -3   4  13      326.12      312.80     19.80 o 
  -2   4  13      153.84      137.65     13.61 o 
  -1   4  13      649.78      592.67     27.95 o 
   0   4  13     1430.55     1333.64     87.61 o 
   1   4  13       20.59       15.57      4.34 o 
   2   4  13      396.98      376.67     15.32 o 
   3   4  13       17.61       18.17      4.97 o 
   4   4  13       53.71       52.55      4.80 o 
   5   4  13       10.28        9.38      6.52 o 
   6   4  13       10.10       11.46      5.76 o 
  -8   5  13        0.39        2.65      2.39 o 
  -7   5  13       10.75       10.93      3.44 o 
  -6   5  13       39.47       38.56      7.05 o 
  -5   5  13        0.50        3.17      3.11 o 
  -4   5  13       13.83       16.79      3.84 o 
  -3   5  13       12.92       15.73      8.23 o 
  -2   5  13      288.95      322.01     21.84 o 
  -1   5  13        6.99       24.21     11.65 o 
   0   5  13      205.01      209.11     10.73 o 
   1   5  13      129.86      156.18     11.82 o 
   2   5  13       75.75       67.67      6.52 o 
   3   5  13       18.96       21.56      4.62 o 
   4   5  13       57.38       61.14      6.85 o 
   5   5  13        0.31       12.06      8.72 o 
   6   5  13        4.06        6.45      4.21 o 
  -8   6  13       19.50       14.05      3.83 o 
  -7   6  13        1.05        1.89      2.51 o 
  -6   6  13       18.09       24.91      5.11 o 
  -5   6  13        7.99       10.75      5.97 o 
  -4   6  13       50.87       42.49      5.70 o 
  -3   6  13       17.75       21.11      8.72 o 
  -2   6  13        4.00       12.96     10.02 o 
  -1   6  13       42.34       32.60      9.45 o 
   0   6  13      453.25      344.83     20.05 o 
   1   6  13       49.52       37.11      4.85 o 
   2   6  13        1.52       12.96      8.23 o 
   3   6  13       32.15       24.93      5.50 o 
   4   6  13       22.83       21.34      3.85 o 
   5   6  13       29.05       25.61      5.52 o 
  -7   7  13       24.50       16.01      5.22 o 
  -6   7  13        0.00        2.96      2.45 o 
  -5   7  13       17.53       22.54      4.41 o 
  -4   7  13        8.07       10.85      3.44 o 
  -3   7  13        6.20        3.34      6.68 o 
  -2   7  13       30.07       27.06      8.48 o 
  -1   7  13       34.63       30.81      7.82 o 
   0   7  13       11.83       19.40      9.62 o 
   1   7  13        4.91        7.16      3.85 o 
   2   7  13      123.40      104.40     12.14 o 
   3   7  13        0.67        2.33      2.99 o 
   4   7  13        6.31        7.80      3.56 o 
   5   7  13        0.91        1.89      2.31 o 
  -7   8  13       57.12       52.18      7.78 o 
  -6   8  13        9.21        9.59      3.14 o 
  -5   8  13      126.62      131.02     12.65 o 
  -4   8  13        5.18        9.88      3.47 o 
  -3   8  13        3.50        4.73      6.44 o 
  -2   8  13       96.47       90.79     11.82 o 
  -1   8  13       14.49       26.73      9.54 o 
   0   8  13       15.08       12.06      8.80 o 
   1   8  13        7.19        4.92      4.93 o 
   2   8  13        6.29        3.91      4.81 o 
   3   8  13        0.03        3.36      3.03 o 
   4   8  13       58.49       62.16      5.74 o 
   5   8  13        2.57        2.20      2.84 o 
  -7   9  13       83.46       79.11     15.36 o 
  -6   9  13       26.78       24.69      5.52 o 
  -5   9  13        8.96        7.35      3.34 o 
  -4   9  13      335.42      303.75     14.34 o 
  -3   9  13       71.54       69.36     11.74 o 
  -2   9  13      221.75      193.89     16.87 o 
  -1   9  13       32.87       18.34      8.15 o 
   0   9  13      185.75      185.33     17.28 o 
   1   9  13       28.96       17.03      6.28 o 
   2   9  13        2.81        0.57      4.40 o 
   3   9  13       37.91       39.08      5.09 o 
   4   9  13       14.72       11.01      3.22 o 
   5   9  13       32.26       32.54      4.57 o 
  -7  10  13       16.96       10.52      4.23 o 
  -6  10  13       20.44       19.65      5.74 o 
  -5  10  13       88.87       76.36      6.97 o 
  -4  10  13        3.67        2.20      5.38 o 
  -3  10  13      110.71       81.99     10.92 o 
  -2  10  13        0.76        4.08      5.87 o 
  -1  10  13       28.34       32.36      8.56 o 
   0  10  13        0.18        4.65      5.95 o 
   1  10  13        0.06       -0.24      6.11 o 
   2  10  13       12.93        9.75      4.01 o 
   3  10  13        1.31        5.08      2.99 o 
   4  10  13       61.86       68.34      6.25 o 
  -6  11  13       79.46       65.06      9.88 o 
  -5  11  13       31.26       21.36      3.82 o 
  -4  11  13      112.78      106.36     15.57 o 
  -3  11  13       61.78       46.37      8.48 o 
  -2  11  13        8.97        9.37      6.44 o 
  -1  11  13       11.40        9.62      7.50 o 
   0  11  13       48.16       49.72      9.78 o 
   1  11  13       81.72       96.25     12.47 o 
   2  11  13       82.19      110.46     13.20 o 
   3  11  13        1.05        3.29      3.03 o 
   4  11  13        0.40        3.84      2.73 o 
  -6  12  13        0.25        3.54      4.50 o 
  -5  12  13       14.29       15.89      6.28 o 
  -4  12  13       84.98       76.69     11.41 o 
  -2  12  13        2.43        7.66      6.11 o 
  -1  12  13       15.35       13.20      6.52 o 
   0  12  13      116.82      137.57     13.45 o 
   1  12  13       50.35       61.37     10.02 o 
   2  12  13       11.59       12.47      5.54 o 
   3  12  13        0.31        2.56      3.11 o 
   4  12  13        1.34        3.90      3.30 o 
  -5  13  13        2.34        3.91      5.87 o 
  -4  13  13       36.53       41.40      9.21 o 
  -3  13  13        1.16        4.89      5.54 o 
  -2  13  13       13.16       12.96      8.23 o 
  -1  13  13      111.67      131.87     13.37 o 
   0  13  13        0.67        4.16      4.81 o 
   1  13  13       21.78       19.97      7.25 o 
   2  13  13        5.63        3.99      4.81 o 
   3  13  13        0.26        1.17      2.56 o 
  -5  14  13        5.73        9.21      4.89 o 
  -4  14  13       10.56       17.44      7.82 o 
  -3  14  13        0.40        7.25      7.42 o 
  -2  14  13       13.87       18.83      9.78 o 
  -1  14  13        0.90        3.75      5.05 o 
   0  14  13        0.33       13.04      8.15 o 
   1  14  13       66.32       85.33     11.41 o 
   2  14  13        0.58        6.19      4.89 o 
  -4  15  13       12.74        7.66      5.71 o 
  -3  15  13       16.17       17.28      7.91 o 
  -2  15  13       23.83       29.75      9.70 o 
  -1  15  13      171.66      228.93     17.85 o 
   0  15  13       12.08       13.69      6.76 o 
   1  15  13      177.57      223.23     17.44 o 
  -2  16  13        2.96       11.74      7.91 o 
  -1  16  13        0.93        4.65      5.05 o 
   0  16  13       24.93       32.27      8.39 o 
  -8   0  14        1.15        5.44      3.10 o 
  -7   0  14       19.15       19.67      6.58 o 
  -6   0  14       15.65       26.51      5.99 o 
  -5   0  14        9.68       11.90      4.48 o 
  -4   0  14       11.87       15.10      8.00 o 
  -3   0  14        4.63       10.68      7.91 o 
  -2   0  14       92.61       89.16     12.06 o 
  -1   0  14      891.25      977.84     39.77 o 
   0   0  14       17.22        9.45      7.50 o 
   1   0  14      118.39      138.47     11.74 o 
   2   0  14       19.21       22.09      5.30 o 
   3   0  14      295.39      294.46     13.37 o 
   4   0  14       12.26        9.54      6.44 o 
   5   0  14       51.49       54.61     11.65 o 
  -8   1  14        0.85       -0.03      3.01 o 
  -7   1  14        0.58        3.66      3.34 o 
  -6   1  14        2.43        6.38      2.63 o 
  -5   1  14        1.75        3.83      3.53 o 
  -4   1  14        1.29        1.90      2.46 o 
  -3   1  14      354.29      391.15     26.73 o 
  -2   1  14       79.00       87.35      8.22 o 
  -1   1  14      442.32      446.62     16.60 o 
   0   1  14      174.97      174.91     10.26 o 
   1   1  14      171.70      163.48      8.41 o 
   2   1  14      163.11      140.13      7.65 o 
   3   1  14        2.01        3.00      2.66 o 
   4   1  14        8.70        3.77      4.46 o 
   5   1  14       25.22       22.98      6.02 o 
  -8   2  14        2.88        3.18      1.98 o 
  -7   2  14        3.13        3.71      2.34 o 
  -6   2  14       31.27       30.30      5.99 o 
  -5   2  14       56.98       67.86     10.62 o 
  -4   2  14      543.66      534.72     23.34 o 
  -3   2  14      199.24      222.66     18.42 o 
  -2   2  14      323.11      328.87     18.26 o 
  -1   2  14       90.45      101.32      8.33 o 
   0   2  14      215.37      185.40     10.54 o 
   1   2  14      200.90      209.33      9.48 o 
   2   2  14      213.04      182.24      8.56 o 
   3   2  14       66.99       61.45      8.15 o 
   4   2  14        0.25        7.73      4.85 o 
   5   2  14        0.09        7.42      5.91 o 
  -8   3  14        2.70        3.77      2.53 o 
  -7   3  14       13.97       12.43      4.42 o 
  -6   3  14        7.20        4.96      2.20 o 
  -5   3  14        0.06        2.95      2.15 o 
  -4   3  14      113.98      115.88     11.82 o 
  -3   3  14        2.11       10.51      8.23 o 
  -2   3  14     1963.82     1985.68     40.83 o 
  -1   3  14      581.04      654.16     36.80 o 
   0   3  14      271.20      254.63     14.83 o 
   1   3  14        0.98       12.19      4.28 o 
   2   3  14      541.96      516.16     15.78 o 
   3   3  14        3.25        9.13      6.36 o 
   4   3  14       45.21       33.22      6.63 o 
   5   3  14        7.80        7.35      4.57 o 
  -8   4  14       12.15       12.26      4.18 o 
  -7   4  14        5.67        8.51      2.86 o 
  -6   4  14       70.86       61.53      9.28 o 
  -5   4  14        9.85        9.44      3.59 o 
  -4   4  14      715.40      705.93     40.62 o 
  -3   4  14      185.22      205.38     17.77 o 
  -2   4  14        0.84        3.34      8.23 o 
  -1   4  14      338.84      392.76     16.50 o 
   0   4  14      147.57      152.47      9.78 o 
   1   4  14        7.69        2.88      3.38 o 
   2   4  14        3.40        5.23      3.68 o 
   3   4  14       23.50       20.05      5.71 o 
   4   4  14        2.07        5.27      5.05 o 
   5   4  14       13.29       15.71      5.54 o 
  -8   5  14        0.67        5.66      3.58 o 
  -7   5  14        3.07        5.24      2.57 o 
  -6   5  14        1.17        8.26      3.23 o 
  -5   5  14        0.57        2.01      1.96 o 
  -4   5  14       21.90       20.86      5.42 o 
  -3   5  14      287.68      279.14     19.15 o 
  -2   5  14      331.75      328.77     20.13 o 
  -1   5  14      174.25      122.41     12.47 o 
   0   5  14       21.19       17.43      5.13 o 
   1   5  14       89.90       94.93      7.35 o 
   2   5  14       47.82       50.77     10.19 o 
   3   5  14       30.29       32.25      5.16 o 
   4   5  14        5.81        5.61      3.99 o 
   5   5  14        0.36        4.32      6.52 o 
  -7   6  14        0.17        2.58      2.78 o 
  -6   6  14        6.66        3.67      1.75 o 
  -5   6  14       41.43       34.72     10.38 o 
  -4   6  14       35.73       35.65      4.34 o 
  -3   6  14       40.07       55.58     11.57 o 
  -2   6  14      130.30      125.18     14.59 o 
  -1   6  14       72.11       67.65     10.51 o 
   0   6  14      604.97      597.53     24.82 o 
   1   6  14       37.01       26.53      4.73 o 
   2   6  14      133.45      121.11     11.90 o 
   3   6  14       13.63       11.34      5.20 o 
   4   6  14        0.15        4.34      3.17 o 
   5   6  14        0.68        1.08      4.15 o 
  -7   7  14        0.00        3.20      2.22 o 
  -6   7  14       22.57       23.28      4.70 o 
  -5   7  14       32.83       32.90      6.73 o 
  -4   7  14       50.93       49.79      5.03 o 
  -3   7  14        8.21        9.37      7.66 o 
  -2   7  14       18.25       10.43      5.71 o 
  -1   7  14        2.08        4.65      6.68 o 
   0   7  14        1.96        6.36      8.39 o 
   1   7  14       26.14       29.32      4.39 o 
   2   7  14       28.43       25.84      7.58 o 
   3   7  14       19.17       20.59      4.11 o 
   4   7  14       40.79       49.68      5.24 o 
   5   7  14       25.00       38.39      9.05 o 
  -7   8  14       94.58       75.89     10.21 o 
  -6   8  14      216.20      206.52     13.33 o 
  -5   8  14       10.62        5.29      2.60 o 
  -4   8  14      136.27      130.97     13.53 o 
  -3   8  14       12.22       17.28      9.13 o 
  -2   8  14       14.31       24.29      7.17 o 
  -1   8  14       46.98       39.77     10.43 o 
   0   8  14        7.80        9.94      6.60 o 
   1   8  14        6.29        8.27      3.14 o 
   2   8  14        9.27       18.58      7.09 o 
   3   8  14       53.80       52.09      5.80 o 
   4   8  14        8.22       10.63      3.74 o 
  -7   9  14       27.94       18.19      5.83 o 
  -6   9  14        0.03        4.16      2.85 o 
  -5   9  14      171.16      156.21      7.58 o 
  -4   9  14      317.26      306.12     21.11 o 
  -3   9  14       12.29       12.06      7.74 o 
  -2   9  14       77.67       82.48     11.98 o 
  -1   9  14       45.08       44.74     10.43 o 
   0   9  14       93.91       85.49     10.51 o 
   1   9  14       23.34       28.12      8.07 o 
   2   9  14        0.17        2.69      4.81 o 
   3   9  14        0.38        4.09      2.83 o 
   4   9  14        2.12        4.39      2.80 o 
  -6  10  14      235.18      194.89     15.07 o 
  -5  10  14        0.06        2.87      2.40 o 
  -4  10  14       22.07       17.69      8.88 o 
  -3  10  14        0.03        5.71      5.71 o 
  -2  10  14        5.88        5.62      6.11 o 
  -1  10  14        3.57        1.87      5.46 o 
   0  10  14        0.40        7.99      7.91 o 
   1  10  14        5.21        2.85      5.87 o 
   2  10  14        7.93        8.57      3.78 o 
   3  10  14       48.46       46.33      4.88 o 
   4  10  14       28.70       20.54      4.13 o 
  -6  11  14        0.55        3.81      1.93 o 
  -5  11  14        2.42        0.24      4.73 o 
  -4  11  14        5.63        4.16      5.54 o 
  -3  11  14        5.71       14.26      8.23 o 
  -2  11  14       11.46       24.78      7.82 o 
  -1  11  14        4.90        5.54      5.54 o 
   0  11  14       16.82        9.54      5.71 o 
   1  11  14       10.37       11.90      6.11 o 
   2  11  14        0.00        2.49      3.19 o 
   3  11  14        4.80        6.30      2.80 o 
  -5  12  14        5.81        7.17      5.13 o 
  -4  12  14       16.32        7.99      5.62 o 
  -3  12  14       23.53       25.51      9.37 o 
  -2  12  14       30.90       47.19     10.68 o 
  -1  12  14       27.50       17.69      7.82 o 
   0  12  14        3.62        7.01      4.89 o 
   1  12  14        0.53        4.97      7.58 o 
   2  12  14       46.30       49.88      9.29 o 
   3  12  14        2.12        5.80      4.57 o 
  -5  13  14       17.12       11.25      5.13 o 
  -4  13  14       18.02        9.54      5.54 o 
  -2  13  14       15.96       15.16      7.82 o 
  -1  13  14        4.83        1.87      4.97 o 
   0  13  14       51.69       58.11     10.84 o 
   1  13  14        0.67        0.57      4.81 o 
   2  13  14        0.26        0.55      2.76 o 
  -4  14  14        1.16        7.17      7.91 o 
  -3  14  14        0.81        0.65      6.11 o 
  -2  14  14        0.05        3.91      6.60 o 
  -1  14  14       42.54       62.02     11.41 o 
   0  14  14       23.78       17.20      8.64 o 
   1  14  14       12.46        9.21      6.36 o 
   2  14  14       37.37       36.84      8.48 o 
  -3  15  14       24.45       18.26      7.09 o 
  -2  15  14        0.39       -2.12      5.05 o 
  -1  15  14        9.66        9.13      7.50 o 
   0  15  14        0.35       -0.82      5.38 o 
  -8   1  15        1.23        4.50      2.22 o 
  -7   1  15       13.23       11.58      3.38 o 
  -6   1  15        8.96        7.44      3.37 o 
  -5   1  15      337.86      352.34     12.19 o 
  -4   1  15      126.96      126.06      7.23 o 
  -3   1  15      255.21      273.31     13.76 o 
  -2   1  15        6.58        9.36      4.43 o 
  -1   1  15       12.37       12.61      5.94 o 
   0   1  15       15.63       22.50      5.62 o 
   1   1  15       95.11       81.00      6.50 o 
   2   1  15       17.44       18.20      3.85 o 
   3   1  15      103.14       95.84     13.04 o 
   4   1  15       19.59       23.63      7.10 o 
   5   1  15       13.88        8.48      5.39 o 
  -8   2  15        4.51        4.77      4.38 o 
  -7   2  15      100.79      112.88     12.62 o 
  -6   2  15       50.54       51.20      7.78 o 
  -5   2  15      170.51      173.94     16.05 o 
  -4   2  15        0.52        5.67      3.18 o 
  -3   2  15      249.47      273.88     14.23 o 
  -2   2  15      189.64      195.43     13.61 o 
  -1   2  15      327.00      273.86     12.76 o 
   0   2  15       16.83       15.73      5.24 o 
   1   2  15       64.39       69.98      6.93 o 
   2   2  15       65.52       58.88      6.76 o 
   3   2  15        7.12       10.60      4.48 o 
   4   2  15        0.17       -1.00      4.75 o 
   5   2  15        0.80        1.45      4.20 o 
  -7   3  15       11.49       10.70      4.79 o 
  -6   3  15       42.94       44.71      9.03 o 
  -5   3  15      612.05      650.79     17.42 o 
  -4   3  15      468.40      454.62     24.61 o 
  -3   3  15     1006.90     1108.98     45.15 o 
  -2   3  15      617.95      644.04     24.57 o 
  -1   3  15        6.63       14.11      4.42 o 
   0   3  15      192.39      169.13      9.82 o 
   1   3  15       11.42        6.75      3.84 o 
   2   3  15       13.19       10.92      3.63 o 
   3   3  15       11.85       17.77      6.28 o 
   4   3  15        9.14       10.57      4.83 o 
   5   3  15        3.66       10.68      5.01 o 
  -7   4  15       94.57       97.16     13.54 o 
  -6   4  15       10.19        9.51      3.09 o 
  -5   4  15      364.16      353.27     11.26 o 
  -4   4  15       37.11       29.16      4.50 o 
  -3   4  15       73.56       60.96     10.76 o 
  -2   4  15       14.49        2.93      8.31 o 
  -1   4  15       18.88       17.93      5.07 o 
   0   4  15      211.14      178.73      9.76 o 
   1   4  15      265.25      257.12     14.75 o 
   2   4  15        2.87        5.38      4.65 o 
   3   4  15       17.35       15.49      5.71 o 
   4   4  15        0.76        5.03      4.46 o 
   5   4  15        7.87       11.95      5.18 o 
  -7   5  15        6.17        7.29      2.68 o 
  -6   5  15       60.28       58.11      8.16 o 
  -5   5  15        2.10        5.89      2.95 o 
  -4   5  15       61.44       55.08      7.05 o 
  -3   5  15      125.40      101.39     13.04 o 
  -2   5  15      620.51      604.16     30.64 o 
  -1   5  15        0.25        4.32      5.13 o 
   0   5  15        1.87        5.05      3.90 o 
   1   5  15       20.60       14.98      4.35 o 
   2   5  15        1.65        6.60      6.28 o 
   3   5  15       73.41       68.46      9.37 o 
   4   5  15        2.05        6.61      4.49 o 
   5   5  15       14.82       14.85      8.48 o 
  -7   6  15        0.07       10.22      3.68 o 
  -6   6  15        3.70        5.80      2.85 o 
  -5   6  15        1.82        3.63      2.15 o 
  -4   6  15       30.17       32.68      9.62 o 
  -3   6  15        2.22       12.23      7.74 o 
  -2   6  15        3.31       12.96     10.35 o 
  -1   6  15       59.20       79.22     14.91 o 
   0   6  15       16.15        7.82      3.79 o 
   1   6  15        3.55        7.59      4.48 o 
   2   6  15      113.88      102.45     10.76 o 
   3   6  15       12.25        8.92      4.97 o 
   4   6  15        3.90        6.20      3.49 o 
  -7   7  15        2.81        5.17      3.23 o 
  -6   7  15        0.12        1.69      2.48 o 
  -5   7  15        4.90        2.32      2.57 o 
  -4   7  15        6.43        4.48      6.76 o 
  -3   7  15        5.22       14.83      9.86 o 
  -2   7  15        3.43        7.34      9.86 o 
  -1   7  15        1.02        3.67      9.05 o 
   0   7  15      111.90      109.17      7.63 o 
   1   7  15        4.59        2.63      2.94 o 
   2   7  15       62.11       59.90      9.13 o 
   3   7  15        4.31        7.16      4.75 o 
   4   7  15       15.11       19.42      4.29 o 
  -7   8  15       10.96       11.48      4.72 o 
  -6   8  15       21.26       14.99      4.91 o 
  -5   8  15       13.27        8.74      3.15 o 
  -4   8  15       19.30       20.78      9.45 o 
  -3   8  15       11.52       14.51      9.94 o 
  -2   8  15        1.63        5.87      8.72 o 
  -1   8  15       59.32       54.69     11.25 o 
   0   8  15       25.75       20.01      4.99 o 
   1   8  15       39.87       41.65      8.72 o 
   2   8  15       23.66       18.17      6.85 o 
   3   8  15       44.22       53.36      6.00 o 
   4   8  15       29.67       25.83      4.54 o 
  -6   9  15       13.68       14.09      3.72 o 
  -5   9  15       24.67       19.91      3.91 o 
  -4   9  15        0.00        4.89      5.79 o 
  -3   9  15       11.19        4.48      6.03 o 
  -2   9  15        0.21        2.36      5.87 o 
  -1   9  15        0.00        2.20      5.62 o 
   0   9  15        0.39       13.61     10.27 o 
   1   9  15        0.07        7.17      7.34 o 
   2   9  15      132.02      175.39     16.95 o 
   3   9  15        0.42        3.81      3.19 o 
   4   9  15       14.87       12.25      3.64 o 
  -6  10  15      175.61      157.21     10.72 o 
  -5  10  15        0.59        2.69      5.87 o 
  -4  10  15      105.78       76.69     11.65 o 
  -3  10  15       40.95       41.65     10.76 o 
  -2  10  15       43.28       25.51      8.80 o 
  -1  10  15        0.19       12.14      7.91 o 
   0  10  15      112.77      145.23     14.91 o 
   1  10  15       40.63       29.42     13.37 o 
   2  10  15       33.28       37.19      6.22 o 
   3  10  15       73.21       86.88      6.83 o 
  -5  11  15       37.43       40.59     10.27 o 
  -4  11  15        9.00       20.95      8.80 o 
  -3  11  15        3.78        6.60      8.39 o 
  -2  11  15      104.57      123.31     13.37 o 
  -1  11  15        0.68        7.58      6.03 o 
   0  11  15        8.57       10.84      7.66 o 
   1  11  15       23.80       38.31      8.80 o 
   2  11  15       13.80       12.97      4.99 o 
   3  11  15        9.53        6.60      4.65 o 
  -5  12  15        1.12        1.30      5.54 o 
  -4  12  15       11.10       20.95      8.88 o 
  -3  12  15       11.88       22.90      8.39 o 
  -2  12  15        9.43        9.45      7.34 o 
  -1  12  15       19.43       18.75      8.31 o 
   0  12  15       19.46       47.27     25.02 o 
   1  12  15        0.70        1.14      4.97 o 
   2  12  15       54.11       53.28      6.46 o 
  -4  13  15        0.01        1.63      5.87 o 
  -3  13  15        1.69        1.87      5.71 o 
  -2  13  15       45.86       36.35      9.29 o 
  -1  13  15       19.88       20.54      6.85 o 
   0  13  15        0.10       -4.65      4.65 o 
   1  13  15        1.63        5.54      5.13 o 
  -2  14  15        0.05        3.10      5.71 o 
  -1  14  15      200.82      244.66     18.26 o 
   0  14  15       21.13       11.82      6.68 o 
  -7   0  16       48.59       36.33      7.87 o 
  -6   0  16       13.70       23.79      5.60 o 
  -5   0  16      202.17      200.55     11.42 o 
  -4   0  16        0.49       -0.82      6.93 o 
  -3   0  16      209.77      174.74     18.01 o 
  -2   0  16        1.69        9.37      9.45 o 
  -1   0  16       16.35       24.69      8.88 o 
   0   0  16       24.42       26.08      8.97 o 
   1   0  16      163.23      172.62     12.63 o 
   2   0  16       61.82       78.08      9.13 o 
   4   0  16        1.10        3.42      6.44 o 
  -7   1  16       57.71       60.15      7.21 o 
  -6   1  16       60.91       63.98      7.50 o 
  -5   1  16      127.01      132.48      9.81 o 
  -4   1  16       30.47       33.77      6.93 o 
  -3   1  16       85.12       95.64     14.67 o 
  -2   1  16       45.00       45.99      7.35 o 
  -1   1  16       16.12       20.84      5.67 o 
   0   1  16        4.45        4.46      4.44 o 
   1   1  16      228.85      221.91      9.98 o 
   2   1  16        2.55        4.92      3.97 o 
   4   1  16       37.98       34.44      7.00 o 
  -7   2  16       13.10        9.04      4.40 o 
  -6   2  16       57.75       61.27      9.21 o 
  -5   2  16       21.50       21.59      4.58 o 
  -4   2  16      439.45      460.91     17.36 o 
  -3   2  16       62.36       63.75      8.23 o 
  -2   2  16      210.63      226.77     12.90 o 
  -1   2  16      206.92      194.15     11.37 o 
   0   2  16      391.49      368.35     17.68 o 
   1   2  16        0.09        2.75      4.09 o 
   2   2  16        0.11        2.93      2.50 o 
   3   2  16        0.02       15.57      6.44 o 
   4   2  16        4.53        8.95      4.54 o 
  -7   3  16        0.24        3.87      3.00 o 
  -6   3  16      546.26      551.05     16.55 o 
  -5   3  16        3.24        3.57      2.92 o 
  -4   3  16      130.78      141.32     15.32 o 
  -3   3  16       79.79       78.57      9.08 o 
  -2   3  16      123.78      115.02     10.19 o 
  -1   3  16      118.75      127.93     10.13 o 
   0   3  16      180.46      170.42     10.92 o 
   1   3  16        6.22        4.73      6.64 o 
   2   3  16       24.53       31.05      7.25 o 
   3   3  16       64.71       72.54      9.05 o 
   4   3  16      302.55      353.91     15.17 o 
  -7   4  16       11.02        9.22      3.75 o 
  -6   4  16       30.43       32.23     10.53 o 
  -5   4  16       15.49       19.05      4.57 o 
  -4   4  16      340.17      325.19     20.46 o 
  -3   4  16        0.71        5.46     10.51 o 
  -2   4  16        2.45        2.42      5.37 o 
  -1   4  16      129.56      117.28     10.14 o 
   0   4  16       46.82       43.20      7.14 o 
   1   4  16       13.44        3.37      3.70 o 
   2   4  16       11.03       13.45      5.79 o 
   3   4  16        2.06        5.79      4.56 o 
   4   4  16       25.15       39.28      7.69 o 
  -7   5  16        2.92        3.85      3.12 o 
  -6   5  16       72.90       69.76      9.98 o 
  -5   5  16        0.11        7.20      3.89 o 
  -4   5  16       10.61        0.98      8.80 o 
  -3   5  16       80.10       94.46     14.34 o 
  -2   5  16       41.32       46.13     12.47 o 
  -1   5  16       80.65       70.65      7.64 o 
   0   5  16        9.12       11.96      4.91 o 
   1   5  16       35.48       25.78     10.43 o 
   2   5  16       46.15       58.92      9.45 o 
   3   5  16       11.64       18.99      5.62 o 
  -7   6  16       10.56        7.60      4.03 o 
  -6   6  16        1.62        3.34      3.17 o 
  -5   6  16       17.76       17.39      3.96 o 
  -4   6  16        0.43        7.66      8.23 o 
  -3   6  16       27.52       17.44     10.02 o 
  -2   6  16       19.82       30.64     10.43 o 
  -1   6  16        0.07        5.14      4.41 o 
   0   6  16       47.31       55.40      6.85 o 
   1   6  16       19.24       15.81      6.28 o 
   2   6  16       19.05       22.49      6.52 o 
   3   6  16       18.61       24.86      5.06 o 
   4   6  16       45.59       51.80      8.34 o 
  -6   7  16       28.23       23.91      6.07 o 
  -5   7  16        0.77        2.75      2.28 o 
  -4   7  16       19.38       13.37      7.25 o 
  -3   7  16        1.07        4.16      6.93 o 
  -2   7  16      123.43      124.21     14.10 o 
  -1   7  16        0.72       -0.57      6.76 o 
   0   7  16        8.98        6.33      4.59 o 
   1   7  16        0.19        5.95      5.54 o 
   2   7  16        0.21        4.40      6.36 o 
   3   7  16        0.12        6.86      6.03 o 
   4   7  16       12.50       13.89      4.74 o 
  -6   8  16       17.92       15.47      6.40 o 
  -4   8  16        0.30        8.64      9.05 o 
  -3   8  16        0.09        3.91      6.93 o 
  -2   8  16        2.71       10.11      8.80 o 
  -1   8  16       28.81       27.71      8.88 o 
   1   8  16        0.25        2.61      5.38 o 
   2   8  16       62.31       92.10     11.74 o 
   3   8  16        0.34        5.62      3.33 o 
  -6   9  16       10.35        6.94      3.53 o 
  -5   9  16        6.90       13.69     10.68 o 
  -4   9  16        0.80        6.11      8.97 o 
  -3   9  16       11.66       10.92      6.19 o 
  -2   9  16        7.20        8.31      6.60 o 
  -1   9  16       16.29       10.43      5.54 o 
   0   9  16        0.01        2.37      4.48 o 
   1   9  16       42.68       39.61      8.97 o 
   2   9  16      117.79      130.56     13.77 o 
   3   9  16       15.97       16.72      4.23 o 
  -4  10  16        0.17       13.53     10.76 o 
  -3  10  16        0.40        5.22      5.87 o 
  -2  10  16       36.41       28.93      7.25 o 
  -1  10  16        8.96        7.42      5.71 o 
   0  10  16       10.54       15.65      9.62 o 
   1  10  16       28.54       32.68     12.96 o 
   2  10  16       50.30       63.06      7.44 o 
   3  10  16        3.44        3.22      2.99 o 
  -5  11  16        1.21        6.93      6.68 o 
  -3  11  16        1.16        5.13      6.52 o 
  -2  11  16        0.33       -2.20      5.71 o 
  -1  11  16       22.73        7.09      5.46 o 
   0  11  16       27.76       35.70      9.13 o 
   1  11  16       17.68       18.26      7.34 o 
   2  11  16       60.78       57.95     10.19 o 
  -4  12  16        6.50        4.16      6.03 o 
  -3  12  16       10.70        5.71      6.52 o 
  -2  12  16       27.05       21.19      8.64 o 
  -1  12  16        6.35       15.08      8.97 o 
   0  12  16       13.16       12.31      7.09 o 
   1  12  16        5.99        4.73      5.30 o 
  -3  13  16       71.11       66.67     11.25 o 
  -2  13  16        0.23        8.88      8.23 o 
   0  13  16       33.68       46.05     18.58 o 
  -7   1  17       41.52       23.29      9.33 o 
  -6   1  17       37.59       31.71      5.21 o 
  -5   1  17       24.82       24.26      4.07 o 
  -4   1  17       24.51       17.52      5.45 o 
  -3   1  17       21.61       27.84      8.38 o 
  -2   1  17      104.73      112.16      9.33 o 
  -1   1  17       12.21       14.99      6.72 o 
   0   1  17        7.84       10.32      4.50 o 
   1   1  17        0.07        2.79      3.84 o 
   2   1  17       47.53       48.98      7.34 o 
   4   1  17       23.85       29.58      7.18 o 
  -7   2  17      188.76      191.22     11.84 o 
  -6   2  17      115.00      119.30     13.28 o 
  -5   2  17      170.51      158.68      7.45 o 
  -4   2  17       54.67       51.73     10.96 o 
  -3   2  17       41.21       37.55      7.58 o 
  -2   2  17       27.63       21.11      6.91 o 
  -1   2  17      122.60      125.98      9.50 o 
   0   2  17        5.66       15.75      5.60 o 
   1   2  17      178.90      179.96      9.70 o 
   2   2  17       58.19       61.70      8.56 o 
   4   2  17        0.00        3.22      4.30 o 
  -7   3  17      212.80      236.45     18.40 o 
  -6   3  17       10.78        9.15      3.22 o 
  -5   3  17        0.62        4.31      3.42 o 
  -4   3  17       56.68       56.90      9.03 o 
  -3   3  17        5.77        6.82      5.99 o 
  -2   3  17       85.57       79.15      9.05 o 
  -1   3  17       11.07       10.95      6.10 o 
   0   3  17       24.31       15.42      5.31 o 
   1   3  17        0.81        2.00      3.10 o 
   2   3  17        4.71        5.71      4.73 o 
   4   3  17       93.10      114.75     10.37 o 
  -7   4  17       60.68       43.02      9.01 o 
  -6   4  17      178.63      145.16     14.45 o 
  -5   4  17      222.45      202.96     23.93 o 
  -4   4  17      350.70      350.61     25.75 o 
  -3   4  17        5.81       11.14      6.68 o 
  -2   4  17        3.41        7.81      5.65 o 
  -1   4  17        8.72        8.60      4.58 o 
   0   4  17        4.54        6.20      4.00 o 
   1   4  17        2.83        6.01      3.51 o 
   2   4  17       47.18       49.88      8.97 o 
   3   4  17        0.00        6.03      4.56 o 
   4   4  17       82.90       92.01      9.35 o 
  -6   5  17        0.25        3.87      4.12 o 
  -5   5  17       13.33       14.51     10.43 o 
  -4   5  17       40.72       43.60     11.90 o 
  -3   5  17        0.24        0.00      6.44 o 
  -2   5  17       73.60       68.48      9.45 o 
  -1   5  17       29.71       24.90      5.08 o 
   0   5  17       45.78       45.78      7.08 o 
   1   5  17       11.31        8.07      6.76 o 
   2   5  17       18.01       24.37      8.31 o 
   3   5  17        0.52        5.69      4.14 o 
  -6   6  17        8.18       11.57      6.30 o 
  -5   6  17        0.33       -1.63      7.99 o 
  -4   6  17       34.33       21.84     10.92 o 
  -3   6  17        6.22       24.45      9.86 o 
  -2   6  17       50.84       55.62     11.70 o 
  -1   6  17        7.13       11.77      6.34 o 
   0   6  17        0.05        2.64      3.35 o 
   1   6  17       45.77       48.33      9.05 o 
   2   6  17        6.39        2.36      4.89 o 
   3   6  17       34.66       45.63      6.56 o 
  -6   7  17        2.44        3.50      3.63 o 
  -5   7  17        0.11       18.42     11.82 o 
  -4   7  17        2.14        3.18      9.45 o 
  -3   7  17        7.05        3.50      6.60 o 
  -2   7  17        0.47        7.34      8.88 o 
  -1   7  17       18.97       21.27      8.23 o 
   0   7  17        5.84        4.60      3.03 o 
   1   7  17       21.68       21.43      7.58 o 
   2   7  17        1.38        2.36      7.25 o 
   3   7  17        9.24       14.06      3.86 o 
  -6   8  17        3.61        5.15      2.97 o 
  -5   8  17        4.51        3.50      7.50 o 
  -4   8  17       14.93       13.86      7.74 o 
  -3   8  17        0.86        4.32      9.62 o 
  -2   8  17       16.16       18.83      7.34 o 
  -1   8  17        2.02        3.09      4.17 o 
   0   8  17       21.12       20.38      6.52 o 
   1   8  17        2.61        7.50      8.39 o 
   2   8  17        1.08        6.76      7.25 o 
   3   8  17        2.90        5.17      3.59 o 
  -5   9  17        7.72       10.27      7.09 o 
  -4   9  17       19.70       14.34     10.27 o 
  -3   9  17        6.19        5.71      5.95 o 
  -2   9  17      177.45      199.59     19.23 o 
  -1   9  17       17.92       23.47      9.13 o 
   0   9  17      148.72      167.81     17.69 o 
   1   9  17       95.08      132.60     14.91 o 
   2   9  17        0.20        5.30      5.62 o 
  -5  10  17        0.33        2.12      6.68 o 
  -4  10  17       33.76       38.39     11.74 o 
  -3  10  17       13.62        8.23      6.68 o 
  -2  10  17        3.41       11.98      9.29 o 
  -1  10  17       63.85       73.92     12.31 o 
   0  10  17       44.98       62.84     13.69 o 
   1  10  17       73.74       90.95     12.88 o 
   2  10  17       11.71       20.78      9.21 o 
  -4  11  17       20.51       26.57      9.62 o 
  -3  11  17        4.75        4.97      5.62 o 
  -2  11  17       15.92       24.37      9.05 o 
  -1  11  17       17.64       17.93      6.85 o 
   0  11  17       30.99       30.89      9.37 o 
   1  11  17       72.70       94.38     13.53 o 
  -3  12  17        2.84        6.28      8.15 o 
  -2  12  17        0.20        9.94      9.05 o 
  -1  12  17        8.25        7.09      6.28 o 
   0  12  17       22.68       27.22     10.43 o 
  -6   0  18       22.49       23.41      5.02 o 
  -5   0  18        0.07        2.04      7.09 o 
  -4   0  18       35.64       32.52     10.60 o 
  -3   0  18      181.45      201.63     19.80 o 
  -2   0  18        5.54        5.54      8.80 o 
  -1   0  18       81.90       93.48     13.53 o 
   0   0  18       80.03       69.93     10.68 o 
   1   0  18        0.07       -0.41      4.32 o 
  -6   1  18       39.04       26.67      5.36 o 
  -5   1  18       17.05       15.58      6.22 o 
  -4   1  18       11.87       10.69      5.21 o 
  -3   1  18        3.13        5.96      5.91 o 
  -2   1  18        0.97        8.51      4.94 o 
  -1   1  18      142.92      150.46     10.46 o 
   0   1  18       70.58       80.08      8.78 o 
   1   1  18        0.21        4.44      3.25 o 
   2   1  18        8.51        4.24      5.71 o 
  -6   2  18        8.30        8.99      3.07 o 
  -5   2  18       75.10       78.87      9.85 o 
  -4   2  18       13.82        7.79      5.91 o 
  -3   2  18        2.49        6.51      5.37 o 
  -2   2  18        3.64       12.53     11.00 o 
  -1   2  18        3.11       16.53      6.77 o 
   0   2  18       39.50       53.19      7.62 o 
   1   2  18       77.72       87.57      9.45 o 
   2   2  18      264.44      283.13     21.76 o 
  -6   3  18       57.53       48.95      7.48 o 
  -5   3  18       17.91       16.89      6.10 o 
  -4   3  18        2.75        6.68      4.95 o 
  -3   3  18      265.59      262.27     14.64 o 
  -2   3  18        8.67        6.14      5.98 o 
  -1   3  18       15.58       13.02      5.28 o 
   0   3  18      168.18      170.56     10.77 o 
   1   3  18       10.22       13.26      6.68 o 
   2   3  18        0.01       -1.22      4.48 o 
  -6   4  18       10.47        6.00      3.16 o 
  -5   4  18       14.06       13.04      9.94 o 
  -4   4  18       54.59       46.00      9.98 o 
  -3   4  18        0.53        9.14      5.68 o 
  -2   4  18       97.85       99.33     17.28 o 
  -1   4  18        7.20       10.97      5.32 o 
   0   4  18       97.13      103.74      8.95 o 
   1   4  18       52.88       57.70     10.11 o 
   2   4  18      269.99      309.21     17.93 o 
  -6   5  18        0.72        2.44      2.90 o 
  -5   5  18        3.31        6.11      7.25 o 
  -4   5  18       27.22       38.39     12.31 o 
  -3   5  18        1.97        4.12      5.13 o 
  -2   5  18        1.09        2.80      4.77 o 
  -1   5  18       13.98       10.27      4.70 o 
   0   5  18        0.18        7.07      5.72 o 
   1   5  18        1.91        8.64      5.62 o 
   2   5  18       50.57       50.37      8.88 o 
   3   5  18        0.01        8.88      6.93 o 
  -6   6  18        0.61        1.13      3.17 o 
  -5   6  18        8.81       10.43     10.11 o 
  -4   6  18        2.90        7.01      7.25 o 
  -3   6  18       18.52       18.01     10.02 o 
  -2   6  18       14.88       12.65      5.26 o 
  -1   6  18        1.94        8.55      4.91 o 
   0   6  18       62.05       72.26      8.75 o 
   1   6  18        5.86        5.87      5.46 o 
   2   6  18        3.63        7.58      5.71 o 
  -5   7  18       14.76       11.33     10.76 o 
  -4   7  18        0.01       10.19     10.43 o 
  -3   7  18        2.86       11.65      6.93 o 
  -2   7  18        0.14        1.62      4.48 o 
  -1   7  18        4.58        6.96      4.31 o 
   0   7  18       91.22      107.34     14.10 o 
   1   7  18        0.01        1.22      5.79 o 
   2   7  18       28.14       30.48      9.13 o 
  -5   8  18        0.05       -0.33      6.11 o 
  -4   8  18       57.41       64.39     12.96 o 
  -3   8  18        0.00        4.16      7.01 o 
  -2   8  18       12.82        7.91      6.85 o 
  -1   8  18       14.05       12.70      5.10 o 
   0   8  18       37.56       45.97     11.33 o 
   1   8  18       54.71       56.15     11.08 o 
   2   8  18       26.96       43.36     10.11 o 
  -4   9  18        1.42        5.30      6.36 o 
  -3   9  18        0.17        9.29      9.94 o 
  -2   9  18       32.81       19.97      6.85 o 
  -1   9  18       33.48       31.84      7.62 o 
   0   9  18        0.55        7.58      8.15 o 
   1   9  18        3.69        4.56      5.95 o 
  -4  10  18        2.21        7.66      6.52 o 
  -3  10  18       19.08       14.10      9.13 o 
  -2  10  18        8.23       11.90      9.78 o 
  -1  10  18        2.19        5.30      5.87 o 
   0  10  18      146.26      180.52     16.79 o 
   1  10  18       68.08       65.04     11.08 o 
  -2  11  18       86.64       85.58     12.55 o 
  -1  11  18       15.20       19.89      9.21 o 
   0  11  18       17.52       16.95      7.82 o 
  -6   1  19        0.88        5.62      3.35 o 
  -5   1  19       22.40       24.09     13.04 o 
  -4   1  19        1.99        5.28      6.33 o 
  -3   1  19       38.26       42.61     15.08 o 
  -2   1  19       18.95       28.20      7.61 o 
  -1   1  19       64.17       67.23      8.74 o 
   0   1  19       87.72      106.24     10.47 o 
   1   1  19        0.59        4.35      3.27 o 
  -6   2  19        1.92        6.75      3.54 o 
  -5   2  19        2.73        7.77      6.21 o 
  -4   2  19        6.57       13.35      6.22 o 
  -3   2  19        0.91        3.44      5.06 o 
  -2   2  19        1.30        3.41      5.59 o 
  -1   2  19        6.45        7.49      6.87 o 
   0   2  19       67.10       85.51      8.51 o 
   1   2  19        7.63       13.12      7.09 o 
  -5   3  19        5.75        7.71      5.07 o 
  -4   3  19        2.60        9.38      6.28 o 
  -3   3  19       10.75        4.99      5.55 o 
  -2   3  19       44.39       53.73      8.55 o 
  -1   3  19       38.63       47.78      8.47 o 
   0   3  19      128.50      140.88     10.53 o 
   1   3  19        4.61        7.82      4.97 o 
   2   3  19       18.11       11.82      5.71 o 
  -5   4  19       19.72       14.68      6.80 o 
  -4   4  19       30.67       24.49      6.25 o 
  -3   4  19        3.56        4.54      6.18 o 
  -2   4  19        0.97        6.13      5.00 o 
  -1   4  19       24.38       18.09      8.72 o 
   0   4  19        3.28        7.86      4.87 o 
   1   4  19        0.11        3.10      5.13 o 
   2   4  19      108.10      122.25     12.39 o 
  -5   5  19        0.60       -0.33      6.36 o 
  -4   5  19        4.50        9.45      5.81 o 
  -3   5  19        3.88        6.12      4.93 o 
  -2   5  19        6.04       14.50      6.11 o 
  -1   5  19       20.17       29.72      7.09 o 
   0   5  19       21.85       18.67      5.13 o 
   1   5  19       22.32       11.82      7.91 o 
   2   5  19       79.43       66.99     10.11 o 
  -5   6  19        9.29       12.14      7.82 o 
  -4   6  19        0.15        5.13      7.82 o 
  -3   6  19       51.95       60.16      8.23 o 
  -2   6  19        7.22        7.76      5.79 o 
  -1   6  19       12.73        0.90      6.52 o 
   0   6  19       45.25       36.35      9.86 o 
   1   6  19        0.97        3.99      5.13 o 
   2   6  19        8.96        6.19      6.76 o 
  -4   7  19        0.54        4.48      7.50 o 
  -3   7  19        0.14        7.02      5.81 o 
  -2   7  19       32.02       31.05      6.12 o 
  -1   7  19        1.10        3.00      4.61 o 
   0   7  19        0.68        4.16      8.31 o 
   1   7  19       26.56       19.32      6.44 o 
  -4   8  19       25.14       34.88      9.86 o 
  -3   8  19        6.08       20.54     11.33 o 
  -2   8  19       84.29       88.72      8.80 o 
  -1   8  19      109.92      123.66      9.59 o 
   0   8  19       17.25       14.51      8.48 o 
   1   8  19      133.27      141.40     14.67 o 
  -3   9  19       47.65       56.40     12.55 o 
  -2   9  19        1.09        2.17      4.14 o 
  -1   9  19      130.47      142.79     16.22 o 
   0   9  19       61.17       73.19     13.28 o 
  -5   0  20       24.21       11.98      7.91 o 
  -4   0  20       51.91       44.83     13.69 o 
  -3   0  20      137.18      139.04     16.38 o 
  -2   0  20       78.99      103.83     14.59 o 
  -1   0  20       19.27        8.48      7.17 o 
   0   0  20       20.41       31.95      9.05 o 
  -5   1  20       32.48       10.84     11.08 o 
  -4   1  20        4.55        7.85      6.93 o 
  -3   1  20        2.71        6.67      9.01 o 
  -2   1  20      169.78      166.76     12.27 o 
  -1   1  20       17.72       17.44      5.67 o 
   0   1  20      128.79      143.02     11.12 o 
   1   1  20        0.22        0.57      3.83 o 
  -5   2  20       13.37        7.04      5.91 o 
  -4   2  20       50.87       44.34      8.86 o 
  -3   2  20       25.92       17.15      6.65 o 
  -2   2  20      188.02      197.19     12.96 o 
  -1   2  20        2.12        2.07      4.69 o 
   0   2  20        4.82        4.85      3.93 o 
   1   2  20        0.73        2.36      4.40 o 
  -5   3  20        0.09        1.06      5.08 o 
  -4   3  20        0.02        6.17      5.53 o 
  -3   3  20        0.08        6.92      5.88 o 
  -2   3  20       23.74       26.50      6.94 o 
  -1   3  20       77.00       85.15      9.77 o 
   0   3  20      113.50      107.93      8.63 o 
   1   3  20       56.67       53.95      9.78 o 
  -4   4  20        4.36        4.03      5.45 o 
  -3   4  20        0.14        6.29      5.12 o 
  -2   4  20       78.11       94.76     10.23 o 
  -1   4  20        0.20        6.77      6.57 o 
   0   4  20        0.18        0.33      6.36 o 
   1   4  20        1.26        7.58      7.01 o 
  -4   5  20       31.86       12.71      7.34 o 
  -3   5  20        6.21        8.28      5.27 o 
  -2   5  20       53.42       44.18      7.14 o 
  -1   5  20        7.79       13.20      8.23 o 
   0   5  20       10.61       13.69      6.68 o 
   1   5  20        4.43        8.31      7.17 o 
  -4   6  20        0.10        0.98      6.44 o 
  -3   6  20        3.89       10.75      5.46 o 
  -2   6  20       46.86       48.73     15.16 o 
  -1   6  20        1.10        4.30      4.52 o 
   0   6  20       37.22       28.93     10.51 o 
  -3   7  20       63.95       71.34      9.09 o 
  -2   7  20        1.53        4.15      5.87 o 
  -1   7  20       67.45       50.94     10.96 o 
   0   7  20       17.98       18.50      7.74 o 
  -2   8  20       59.09       74.57     10.51 o 
  -4   1  21       12.66       21.62      8.77 o 
  -3   1  21        3.28        8.00      6.45 o 
  -2   1  21        8.19       10.90      5.45 o 
  -1   1  21        0.64        4.06      5.24 o 
   0   1  21       29.78       29.56      6.65 o 
  -4   2  21       36.88       26.16     12.88 o 
  -3   2  21       31.01       36.01      7.52 o 
  -2   2  21      138.71      174.78     14.34 o 
  -1   2  21       11.68       14.30      5.83 o 
   0   2  21       12.37        9.29      7.66 o 
  -3   3  21        1.28        6.19      5.37 o 
  -2   3  21        1.48        6.23      5.23 o 
  -1   3  21        0.62        3.57      4.40 o 
   0   3  21       71.34      103.59     16.63 o 
  -3   4  21        9.23       12.74      6.76 o 
  -2   4  21       54.96       61.67      9.04 o 
  -1   4  21       93.36       90.95     16.91 o 
  -2   5  21        5.94       13.48      6.89 o 
  -1   5  21        0.49        3.57      4.37 o 
                                                 
